# Supplementary material for: The German Basic Psychological Needs Satisfaction in Physical Education Scale: Adaption and Multilevel Validation in a Sample of Sixth-Grade Girls
Source: Int J Environ Res Public Health. 2020 Feb 28;17(5):1554. doi: 10.3390/ijerph17051554 (PMC7084701; doi:10.3390/ijerph17051554)
Supplement: Supplementary file 1 [file ijerph-17-01554-s001.zip]

Archive with 4 entries (4 files):
- Daten CReActivity_20200121.csv
- AKS_U_Skala.csv
- MCFA_GBPNS-PE Scale.Rmd
- MCFA_GBPNS-PE-Scale.pdf
