# Supplementary material for: The German Basic Psychological Needs Satisfaction in Physical Education Scale: Adaption and Multilevel Validation in a Sample of Sixth-Grade Girls
Source: Int J Environ Res Public Health. 2020 Feb 28;17(5):1554. doi: 10.3390/ijerph17051554 (PMC7084701; doi:10.3390/ijerph17051554)
Supplement: Supplementary file 1 [file ijerph-17-01554-s001.zip › Daten CReActivity_20200121.csv]

School	Class_name	Wave	Class_number	Arm	Code_subject_pre	Code_accelerometer	SES	A_sedentary_day	A_LPA_day	A_MVPA_day	A_VMCPM	A_steps_minute	B_sedentary_day	B_LPA_day	B_MVPA_day	B_VMCPM	B_steps_minute	Date_of_birth	First_school_day	Age	Weight	Height	BMI	External_reg_1	Introjected_reg_1	Identified_reg_1	Intrinsic_reg_1	Amotivation_1	External_reg_2	Introjected_reg_2	Identified_reg_2	Amotivation_2	Intrinsic_reg_2	External_reg_3	Amotivation_3	Introjected_reg_3	Identified_reg_3	Intrinsic_reg_3	External_reg_4	Identified_reg_4	Intrinsic_reg_4	Amotivation_4	Autonomy_F_1	Relatedness_F_1	Competence_F_1	Autonomy_F_2	Relatedness_F_2	Competence_F_2	Autonomy_F_3
ASR	5a6a	1	5	2	E1	E1	27	448,0777778	213,3833333	104,539	1035	21,4	448,0777778	213,3833333	104,539	1035	21,4	4/6/2006	9/12/2017	11,4360027378508	45,2	1,5	20,0888888888889	1	1	3	3	1	1	1	4	1	5	1	1	1	4	5	1	2	5	1	5	1	5	5	2	4	5
ASR	5a6a	1	5	2	E10	E10	47	502,5466667	186,9966667	54,657	607,1	14,5	502,5466667	186,9966667	54,657	607,1	14,5	4/6/2006	9/12/2017	11,4360027378508	46,4	1,52	20,0831024930748	1	1	1	5	1	1	1	1	3	3	1	1	1	3	1	1	1	5	1	5	1	5	5	5	5	5
ASR	5a6a	1	5	2	E11	E11	47	477,82	209,8733333	112,907	999,1	23,7	477,82	209,8733333	112,907	999,1	23,7	4/6/2006	9/12/2017	11,4360027378508	999	999	999	5	3	3	4	5	5	3	1	1	3	5	1	5	2	1	4	5	1	3	5	1	1	5	1	5	3
ASR	5a6a	1	5	2	E12	E12	49	377	225,41	78,59	941,1	18,8	377	225,41	78,59	941,1	18,8	4/6/2006	9/12/2017	11,4360027378508	44,5	1,59	17,602151813615	1	1	5	5	2	1	2	4	2	5	1	1	1	4	5	1	2	4	1	5	3	5	3	4	4	3
ASR	5a6a	1	5	2	E15	E15	25	420,6861111	212,6972222	81,283	1043,6	22,9	420,6861111	212,6972222	81,283	1043,6	22,9	4/6/2006	9/12/2017	11,4360027378508	36,1	1,38	18,9561016593153	1	1	5	5	1	1	1	3	1	5	1	1	1	2	4	1	2	5	1	5	1	5	5	5	5	5
ASR	5a6a	1	5	2	E16	E16	20	421,6	209,04	110,36	1074,6	23,9	421,6	209,04	110,36	1074,6	23,9	4/6/2006	9/12/2017	11,4360027378508	999	999	999	5	3	2	4	5	3	3	1	1	3	1	1	1	4	1	1	1	3	999	5	4	1	5	4	999	1
ASR	5a6a	1	5	2	E17	E17	41	453,94	214,7266667	84,933	888,6	19,1	453,94	214,7266667	84,933	888,6	19,1	4/6/2006	9/12/2017	11,4360027378508	54,5	1,51	23,9024604184027	4	5	5	5	2	2	3	4	1	4	1	1	999	4	4	1	3	4	1	4	5	999	4	3	3	3
ASR	5a6a	1	5	2	E18	E18	41	9999	9999	9999	9999	9999	9999	9999	9999	9999	9999	4/6/2006	9/12/2017	11,4360027378508	999	999	999	1	1	5	5	1	1	1	5	1	5	1	1	5	5	5	1	5	5	1	5	1	5	5	5	5	5
ASR	5a6a	1	5	2	E2	E2	47	600,3266667	123,14	64,333	589,9	12,6	600,3266667	123,14	64,333	589,9	12,6	4/6/2006	9/12/2017	11,4360027378508	999	999	999	3	3	3	4	2	3	3	2	2	3	2	3	3	3	3	3	3	3	1	5	3	3	5	3	3	4
ASR	5a6a	1	5	2	E3	E3	26	9999	9999	9999	9999	9999	9999	9999	9999	9999	9999	4/6/2006	9/12/2017	11,4360027378508	42,9	1,48	19,5854638422206	1	2	4	5	1	2	3	3	1	4	1	1	3	3	4	2	2	4	1	5	2	3	5	2	2	3
ASR	5a6a	1	5	2	E4	E4	45	463,0833333	210,0611111	88,689	941,9	22	463,0833333	210,0611111	88,689	941,9	22	4/6/2006	9/12/2017	11,4360027378508	47,9	1,47	22,1666898051738	2	4	1	3	2	5	4	3	2	2	1	1	3	3	2	4	2	2	1	5	2	1	5	2	1	4
ASR	5a6a	1	5	2	E5	E5	49	407,3722222	261,8888889	123,906	1318	20,1	407,3722222	261,8888889	123,906	1318	20,1	4/6/2006	9/12/2017	11,4360027378508	999	999	999	1	2	5	5	1	1	1	5	1	4	1	1	1	4	4	1	5	5	1	5	2	5	5	4	5	5
ASR	5a6a	1	5	2	E8	E8	27	385,8583333	232,7722222	138,369	1419,9	29,7	385,8583333	232,7722222	138,369	1419,9	29,7	4/6/2006	9/12/2017	11,4360027378508	34,9	1,45	16,5992865636147	5	5	5	5	1	5	5	5	1	5	5	1	5	5	5	1	3	5	1	5	5	5	5	5	5	5
ASR	5a6a	1	5	2	E9	E9	33	395,1833333	252,35	104,867	1192,1	21	395,1833333	252,35	104,867	1192,1	21	4/6/2006	9/12/2017	11,4360027378508	44,6	1,58	17,8657266463708	4	5	4	5	4	4	1	4	4	5	3	1	1	5	5	1	3	5	1	5	5	5	4	4	5	5
ASR	5a6a	2	23	2	HG02	C04x	41	460,9133333	146,9533333	96,133	1044,9	12,8	460,9133333	146,9533333	96,133	1044,9	12,8	7/2/2008	9/11/2018	10,1930184804928	36,8	1,447	17,5756241376362	2	999	5	5	1	2	1	4	1	5	1	1	1	3	1	1	3	2	999	5	3	5	5	3	5	3
ASR	5a6a	2	23	2	HN09	C08x	26	476,7777778	194,3972222	86,658	1001,5	11,6	476,7777778	194,3972222	86,658	1001,5	11,6	9/9/2007	9/11/2018	11,006160164271	52,4	1,545	21,9520113949372	4	4	5	5	1	999	4	3	1	3	5	1	3	3	5	3	1	1	4	4	5	3	3	5	3	4
ASR	5a6a	2	23	2	LD15	C10x	53	488,0458333	184,8291667	105,125	1232,9	14,9	9999	9999	9999	9999	9999	5/15/2008	9/11/2018	10,3244353182752	30,3	1,381	15,8874893100268	1	1	4	5	1	4	1	4	1	3	1	1	2	3	5	1	2	5	1	5	5	5	5	4	5	5
ASR	5a6a	2	23	2	IN06	C03x	41	513,1777778	172,2916667	82,531	905,5	11,8	513,1777778	172,2916667	82,531	905,5	11,8	10/6/2008	9/11/2018	9,93018480492813	37,7	1,446	18,0303752039776	1	2	5	5	1	1	1	5	1	5	1	1	1	3	5	1	2	5	1	5	3	4	5	4	5	5
ASR	5a6a	2	23	2	AM17	C05x	66	480,4933333	110,7633333	96,143	1008,5	11,8	480,4933333	110,7633333	96,143	1008,5	11,8	4/17/2008	9/11/2018	10,4010951403149	61,4	1,527	26,3323911140617	1	1	5	5	1	1	5	1	5	1	1	5	5	5	1	5	5	1	5	5	5	5	5	5	5	5
ASR	5a6a	2	23	2	SR25	C11x	53	519,5555556	158,0888889	88,189	853,5	11,4	519,5555556	158,0888889	88,189	853,5	11,4	12/25/2006	9/11/2018	11,7125256673511	42,7	1,498	19,0284865802378	1	4	5	5	1	1	1	5	1	5	1	999	2	5	5	1	1	5	1	5	1	5	5	2	5	5
ASR	5a6a	2	23	2	KM02	C07x	999	572,5708333	137,8208333	98,483	829	13,8	572,5708333	137,8208333	98,483	829	13,8	9/2/2007	9/11/2018	11,025325119781	58,2	1,597	22,819869283711	1	1	999	5	1	1	1	5	3	5	1	1	1	5	5	1	1	999	1	5	999	999	5	999	4	5
ASR	5a6a	2	23	2	NS29	C01x	26	542,0625	155,0708333	74,617	738	11,7	9999	9999	9999	9999	9999	4/29/2008	9/11/2018	10,3682409308693	43,4	1,415	21,6758855772953	2	4	5	5	1	2	3	4	1	5	1	1	1	4	4	1	2	5	1	5	4	4	5	4	3	4
ASR	5a6a	2	23	2	TS12	C09x	26	9999	9999	9999	9999	9999	9999	9999	9999	9999	9999	2/12/2007	9/11/2018	11,5783709787817	44,8	1,56	18,4089414858646	1	3	3	4	1	1	2	3	1	3	2	1	3	2	4	1	2	4	1	5	5	3	5	3	3	4
ASR	5a6a	2	23	2	GG21	C02x	32	568,3190476	141,547619	69,848	741,9	10,7	568,3190476	141,547619	69,848	741,9	10,7	11/21/2007	9/11/2018	10,8062970568104	45,7	1,459	21,4686935242998	2	2	1	5	1	1	1	5	1	3	2	5	1	4	3	2	2	3	1	5	2	3	4	4	3	3
ASR	5a6a	2	23	2	HG05	C12x	41	469,1928571	185,7547619	99,338	1039,4	11,5	469,1928571	185,7547619	99,338	1039,4	11,5	9/5/2008	9/11/2018	10,0150581793292	44,9	1,568	18,2622475010412	1	1	5	5	1	1	1	5	1	5	1	1	1	5	5	1	5	5	1	5	5	5	5	5	5	5
ASR	5a6a	2	23	2	MJ02	C06x	49	502,3125	135,05	77,638	832,7	10	9999	9999	9999	9999	9999	9/2/2006	9/11/2018	12,0246406570842	56,2	1,564	22,9753860846017	1	2	5	5	2	1	2	4	1	4	1	1	2	3	4	1	999	4	1	4	1	3	5	2	3	5
ASR	5b6b	1	8	2	H1	H1	46	469,4214286	183,5714286	116,15	1063,1	20,9	469,4214286	183,5714286	116,15	1063,1	20,9	4/6/2006	9/12/2017	11,4360027378508	999	999	999	2	4	5	5	5	1	2	5	1	5	2	1	2	3	5	1	4	5	1	5	3	5	5	4	3	5
ASR	5b6b	1	8	2	H10	H10	26	470,2433333	167,55	72,807	709,2	17	470,2433333	167,55	72,807	709,2	17	4/6/2006	9/12/2017	11,4360027378508	999	999	999	2	3	5	5	3	1	1	2	1	3	1	1	1	4	4	1	1	5	1	5	1	4	5	1	3	5
ASR	5b6b	1	8	2	H11	H11	999	381,2761905	242,8785714	92,417	1058	21,5	381,2761905	242,8785714	92,417	1058	21,5	4/6/2006	9/12/2017	11,4360027378508	999	999	999	1	1	5	5	1	1	1	5	1	5	1	1	1	5	1	1	5	5	1	5	5	5	5	5	3	5
ASR	5b6b	1	8	2	H12	H12	17	503,5690476	206,4809524	71,521	794,5	16,6	503,5690476	206,4809524	71,521	794,5	16,6	4/6/2006	9/12/2017	11,4360027378508	999	999	999	1	1	5	5	1	1	2	4	1	4	1	1	1	4	4	1	2	4	1	5	1	3	5	2	2	3
ASR	5b6b	1	8	2	H13	H13	44	401,7785714	260,1690476	90,624	979,1	21,9	401,7785714	260,1690476	90,624	979,1	21,9	4/6/2006	9/12/2017	11,4360027378508	999	999	999	1	4	3	5	2	1	1	4	2	3	1	1	2	3	4	1	2	1	1	5	1	4	5	2	2	3
ASR	5b6b	1	8	2	H14	H14	999	289,1	259,8033333	137,497	1506,5	35,6	289,1	259,8033333	137,497	1506,5	35,6	4/6/2006	9/12/2017	11,4360027378508	999	999	999	1	2	5	5	1	1	1	5	1	5	1	1	1	5	5	1	4	5	1	5	1	5	4	3	4	5
ASR	5b6b	1	8	2	H15	H15	26	445,6452381	202,7619048	61,879	756,3	18,6	445,6452381	202,7619048	61,879	756,3	18,6	4/6/2006	9/12/2017	11,4360027378508	999	999	999	1	3	5	5	1	1	1	3	1	4	1	1	1	3	4	1	1	4	1	5	3	4	4	3	4	3
ASR	5b6b	1	8	2	H16	H16	69	476,8119048	175,4095238	84,493	871,8	19,8	476,8119048	175,4095238	84,493	871,8	19,8	4/6/2006	9/12/2017	11,4360027378508	999	999	999	1	2	5	5	1	1	2	5	2	4	2	1	2	5	4	1	2	4	1	3	3	4	2	5	4	5
ASR	5b6b	1	8	2	H17	H17	43	380,1083333	210,4361111	98,622	1063,4	22,4	380,1083333	210,4361111	98,622	1063,4	22,4	4/6/2006	9/12/2017	11,4360027378508	999	999	999	1	2	4	5	2	2	2	5	2	5	1	1	3	5	4	2	2	4	1	5	2	4	5	3	3	4
ASR	5b6b	1	8	2	H18	H18	17	513,9666667	171,7071429	64,755	670,2	14,6	513,9666667	171,7071429	64,755	670,2	14,6	4/6/2006	9/12/2017	11,4360027378508	999	999	999	5	5	5	5	2	5	5	3	1	5	5	1	5	5	1	1	5	5	1	5	5	1	5	5	1	5
ASR	5b6b	1	8	2	H2	H2	47	533,0428571	120,2404762	78,431	715	16,8	533,0428571	120,2404762	78,431	715	16,8	4/6/2006	9/12/2017	11,4360027378508	999	999	999	3	4	5	3	1	2	3	3	1	3	1	2	3	4	3	1	5	5	1	5	5	4	5	5	3	5
ASR	5b6b	1	8	2	H3	H3	27	477,5571429	158,0333333	74,124	776,4	19,6	477,5571429	158,0333333	74,124	776,4	19,6	4/6/2006	9/12/2017	11,4360027378508	999	999	999	2	5	5	5	1	2	4	5	1	4	2	1	4	5	4	1	2	5	1	5	4	3	3	3	2	3
ASR	5b6b	1	8	2	H4	H4	33	428,3433333	217,3766667	98,08	1011,8	22	428,3433333	217,3766667	98,08	1011,8	22	4/6/2006	9/12/2017	11,4360027378508	999	999	999	2	3	4	3	2	1	1	3	3	4	1	3	1	4	3	1	1	3	3	5	5	3	5	5	3	3
ASR	5b6b	1	8	2	H5	H5	36	468,552381	197,6714286	79,348	824,6	21,4	468,552381	197,6714286	79,348	824,6	21,4	4/6/2006	9/12/2017	11,4360027378508	999	999	999	1	3	5	4	1	3	4	5	1	4	1	1	3	5	5	1	5	5	1	5	1	5	5	1	5	5
ASR	5b6b	1	8	2	H6	H6	41	395,4	232,4071429	112,05	1195,6	23,2	395,4	232,4071429	112,05	1195,6	23,2	4/6/2006	9/12/2017	11,4360027378508	999	999	999	2	1	3	4	1	2	1	5	1	3	1	1	1	5	5	1	5	5	1	5	3	2	5	2	1	4
ASR	5b6b	1	8	2	H7	H7	26	452,752381	187,2238095	69,595	776,2	19	452,752381	187,2238095	69,595	776,2	19	4/6/2006	9/12/2017	11,4360027378508	999	999	999	1	2	4	5	2	1	1	3	2	5	1	1	2	999	4	1	2	5	1	5	1	4	5	3	4	5
ASR	5b6b	1	8	2	H8	H8	89	424,8261905	169,2	68,545	779	20,7	424,8261905	169,2	68,545	779	20,7	4/6/2006	9/12/2017	11,4360027378508	999	999	999	1	3	5	5	1	3	2	5	1	5	1	1	2	5	5	1	2	5	1	5	3	4	5	5	4	5
ASR	5b6b	1	8	2	H9	H9	999	519,33	166,4766667	94,593	849,6	21,9	519,33	166,4766667	94,593	849,6	21,9	4/6/2006	9/12/2017	11,4360027378508	999	999	999	2	2	5	5	1	3	2	5	1	4	1	1	2	4	5	1	3	5	1	5	4	4	5	4	3	4
ASR	5b6b	2	22	2	SR20	S36x	999	418,39	160,6533333	99,157	1067,4	17,2	418,39	160,6533333	99,157	1067,4	17,2	1/1/1900	9/11/2018	999	999	999	999	1	1	3	5	1	1	1	5	1	5	1	1	1	3	5	1	3	5	1	5	1	5	5	3	5	5
ASR	5b6b	2	22	2	KN13	S30x	39	643,0722222	121,4888889	74,939	621,9	9,8	643,0722222	121,4888889	74,939	621,9	9,8	3/13/2006	9/11/2018	12,498288843258	51,3	1,525	22,058586401505	5	5	5	1	5	5	1	1	3	1	4	1	1	1	1	5	1	1	5	5	5	2	4	5	1	1
ASR	5b6b	2	22	2	NZ11	S32x	16	581,5333333	122,3527778	51,447	574,3	7,4	581,5333333	122,3527778	51,447	574,3	7,4	11/11/2005	9/11/2018	12,8323066392882	49,2	1,65	18,0716253443526	1	2	5	3	1	1	3	4	1	3	1	1	2	999	4	1	3	4	1	5	1	2	5	3	1	999
ASR	5b6b	2	22	2	AA10		69											8/10/2007	9/11/2018	11,088295687885	54,4	1,5	24,1777777777778
ASR	5b6b	2	22	2	ND12	S33x	47	647,3416667	60,89722222	49,594	431,4	6,3	647,3416667	60,89722222	49,594	431,4	6,3	12/11/2006	9/11/2018	11,750855578371	76,9	1,566	31,3576006093732	3	3	4	4	1	3	2	3	1	3	1	1	1	3	3	2	1	3	1	5	3	3	5	5	3	4
ASR	5b6b	2	22	2	MJ19	S31x	15	383,3761905	169,6238095	110,429	1221,8	10,1	383,3761905	169,6238095	110,429	1221,8	10,1	7/19/2008	9/11/2018	10,1464750171116	55,7	1,599	21,785035284326	2	5	5	5	1	1	4	5	1	4	1	1	3	5	4	999	3	3	3	5	3	999	5	3	3	5
ASR	5b6b	2	22	2	MI03	S28x	34	607,3366667	100,7766667	70,687	611,7	10,3	9999	9999	9999	9999	9999	1/3/2006	9/11/2018	12,6872005475702	51,8	1,721	17,4891224748391	1	2	4	5	1	3	1	5	1	5	2	1	1	5	5	1	2	5	1	5	3	3	5	2	2	4
ASR	5b6b	2	22	2	ES08	T02x	27	582,6866667	119,1166667	78,197	692,9	12,5	9999	9999	9999	9999	9999	12/8/2005	9/11/2018	12,7583846680356	69,8	1,645	25,794292366109	2	3	4	5	1	5	3	5	1	5	1	1	2	4	3	1	2	5	1	5	3	3	3	4	2	3
ASR	5b6b	2	22	2	US13	S37x	54	9999	9999	9999	9999	9999	9999	9999	9999	9999	9999	7/13/2008	9/11/2018	10,1629021218344	26,6	1,35	14,5953360768176	3	4	3	3	1	3	1	4	2	2	1	1	1	3	3	1	1	4	2	5	1	5	5	2	4	5
ASR	5b6b	2	22	2	NM21	T03x	69	9999	9999	9999	9999	9999	9999	9999	9999	9999	9999	6/21/2007	9/11/2018	11,2251882272416	29,2	1,46	13,6986301369863	1	5	5	5	1	1	1	5	1	5	1	1	1	5	5	1	5	5	1	5	5	5	5	5	5	5
ASR	5b6b	2	22	2	NJ07	S35x	41	498,0857143	152,2380952	102,819	894,5	12,5	498,0857143	152,2380952	102,819	894,5	12,5	2/7/2007	9/11/2018	11,5920602327173	39,9	1,611	15,3738208106049	1	1	4	5	3	1	1	3	3	3	1	2	1	4	3	1	3	4	1	5	3	2	4	2	2	3
ASR	5b6b	2	22	2	BM02	T22x	33	420,15	101,3766667	69,873	794,8	10,6	420,15	101,3766667	69,873	794,8	10,6	3/2/2005	9/11/2018	13,5277207392197	43,6	1,641	16,1908379909844	1	1	4	5	1	1	1	3	1	3	1	1	1	4	5	1	1	4	1	4	4	4	3	4	2	4
ASR	5b6b	2	22	2	NZ08	S34x	16	555,5066667	144,07	54,223	586,9	8,9	9999	9999	9999	9999	9999	4/8/2007	9/11/2018	11,4277891854894	47,7	1,586	18,9632169248898	1	4	5	5	1	2	1	5	1	4	2	1	1	4	5	2	4	4	1	4	4	5	5	4	4	5
ASR	5b6b	2	22	2	NZ11	S41x	16	618,3428571	99,8452381	44,669	447,1	6,9	618,3428571	99,8452381	44,669	447,1	6,9	11/11/2005	9/11/2018	12,8323066392882	42,8	1,564	17,4972691178106	5	5	5	5	1	5	5	5	1	5	5	1	5	5	5	1	5	5	1	5	5	5	5	5	5	5
ASR	5b6b	2	22	2	MH24	T28x	70	566,0214286	136,4119048	82,138	752	10,6	566,0214286	136,4119048	82,138	752	10,6	4/24/2006	9/11/2018	12,3832991101985	60,9	1,628	22,9778024618319	1	1	3	4	1	1	1	3	1	3	1	1	1	3	4	1	1	4	1	3	3	4	4	2	4	5
ETG	6a	2	33	2	AK02	B02x	999	9999	9999	9999	9999	9999	9999	9999	9999	9999	9999	1/1/1900	9/11/2018	999	999	999	999	2	1	4	4	1	2	1	5	2	2	1	1	1	3	3	1	2	3	1	5	999	3	5	1	3	3
ETG	6a	2	33	2	IA26	T12x	999	547,4222222	145,1361111	65,775	648,7	8	547,4222222	145,1361111	65,775	648,7	8	4/26/2007	9/11/2018	11,378507871321	41,2	1,494	18,458483644529	1	1	3	5	1	1	1	999	1	3	1	1	1	999	999	1	1	5	1	5	5	5	5	5	5	5
ETG	6a	2	33	2	HW18	B08x	999	513,1791667	128,7416667	102,329	950,8	13,3	9999	9999	9999	9999	9999	4/18/2007	9/11/2018	11,4004106776181	999	1,65	999	1	4	5	5	1	1	4	5	1	5	1	1	3	5	5	1	5	5	1	5	5	5	5	5	4	5
ETG	6a	2	33	2	SM10	B06x	67	495,6111111	153,3	118,756	1338,1	13,9	495,6111111	153,3	118,756	1338,1	13,9	2/10/2007	9/11/2018	11,5838466803559	31,3	1,48	14,2896274653031	1	2	3	5	1	3	1	4	1	2	1	1	1	3	3	1	2	4	1	5	4	3	5	3	3	4
ETG	6a	2	33	2	SH16	B11x	69	484,6619048	158,5285714	89,238	905,1	11,4	484,6619048	158,5285714	89,238	905,1	11,4	8/16/2007	9/11/2018	11,0718685831622	49,4	1,56	20,2991452991453	1	2	4	5	1	1	1	4	3	4	1	1	1	2	4	1	3	4	1	5	4	3	4	3	3	4
ETG	6a	2	33	2	IJ19	T42x	51	539,0571429	153,55	57,821	664,5	6,8	539,0571429	153,55	57,821	664,5	6,8	1/19/2007	9/11/2018	11,6440793976728	53,2	1,434	25,8710067712011	1	1	4	5	1	1	1	5	1	4	1	1	1	4	3	1	2	5	1	5	5	5	5	4	5	5
ETG	6a	2	33	2	IM03	B10x	999	567,3933333	185,0666667	95,34	851,5	9,3	567,3933333	185,0666667	95,34	851,5	9,3	1/1/1900	9/11/2018	999	999	999	999	1	1	5	5	1	1	2	5	1	4	1	1	1	4	4	1	999	999	1	5	4	4	4	5	4	4
ETG	6a	2	33	2	UA27	B04x	89	596,8571429	151,3142857	61,829	587,4	9,1	596,8571429	151,3142857	61,829	587,4	9,1	4/27/2007	9/11/2018	11,3757700205339	34,2	1,464	15,9567320612739	2	1	3	3	2	4	1	4	1	3	2	1	1	4	3	2	3	3	1	4	2	5	4	2	5	5
ETG	6a	2	33	2	KI08	T50x	47	474,5277778	170,3861111	83,086	917,5	11,2	474,5277778	170,3861111	83,086	917,5	11,2	9/8/2007	9/11/2018	11,0088980150582	50,8	1,498	22,6381058144281	1	1	3	5	1	1	1	5	1	5	1	1	1	5	5	1	5	5	1	5	5	5	5	5	5	5
ETG	6a	2	33	2	JD16													12/16/2006	9/11/2018	11,7371663244353	50,7	1,581	20,2835617934509
ETG	6a	2	33	2	IM05	T44x	999	581,4547619	140,1	60,16	602,7	8,1	581,4547619	140,1	60,16	602,7	8,1	2/5/2007	9/11/2018	11,5975359342916	44,9	1,528	19,2309010169677	1	3	5	5	2	2	5	5	1	5	2	1	3	5	5	2	5	5	1	4	3	3	3	999	2	3
ETG	6a	2	33	2	ER08	B05x	89	575,8380952	145,5261905	49,493	509,4	7,7	575,8380952	145,5261905	49,493	509,4	7,7	6/8/2006	9/11/2018	12,2600958247775	30,3	1,476	13,9081675369599	1	1	4	5	1	1	1	4	1	5	1	1	1	5	5	1	1	5	1	5	3	3	5	5	4	4
ETG	6a	2	33	2	BL04	B12x	47	551,4214286	109,1261905	53,31	577	6,9	551,4214286	109,1261905	53,31	577	6,9	1/4/2007	9/11/2018	11,6851471594798	54,3	1,679	19,2618695506734	1	3	4	4	3	1	1	3	1	4	1	1	999	4	3	1	4	5	1	5	5	4	4	5	4	3
ETG	6a	2	33	2	CS26	T02x	26	485,1047619	155,6285714	67,838	826,1	8,4	485,1047619	155,6285714	67,838	826,1	8,4	8/26/2007	9/11/2018	11,0444900752909	32,5	1,425	16,0049245921822	2	1	3	5	1	2	1	3	1	4	1	1	1	2	4	1	2	5	1	5	3	5	5	3	3	5
ETG	6a	2	33	2	KM24	T46x	45	9999	9999	9999	9999	9999	9999	9999	9999	9999	9999	6/24/2007	9/11/2018	11,2169746748802	41,5	1,562	17,0092842001374	1	1	5	5	1	1	1	5	1	5	1	1	1	5	5	1	3	5	1	5	5	5	5	5	5	5
ETG	6a	2	33	2	TG27	B07x	77	556,0111111	140,1333333	86,356	860,1	9	556,0111111	140,1333333	86,356	860,1	9	2/27/2007	9/11/2018	11,5373032169747	53,5	1,585	21,2958632288111
ETG	6a	2	33	2	IR01	T41x	59	552,5	135,9333333	60,4	615,6	8,3	552,5	135,9333333	60,4	615,6	8,3	7/1/2007	9/11/2018	11,1978097193703	48,3	1,547	20,1821069534671	5	2	3	3	2	5	3	999	3	1	3	3	999	3	1	999	1	3	3	4	3	1	2	1	1	3
ETG	6a	2	33	2	EM08	B09x	999	568,8625	71,09166667	28,546	332,4	4,1	9999	9999	9999	9999	9999	9/8/2006	9/11/2018	12,0082135523614	47,6	1,535	20,201805854704
ETG	6a	2	33	2	CE14	B13x	52	552,6095238	146,2190476	94,886	884,3	9,7	552,6095238	146,2190476	94,886	884,3	9,7	12/14/2006	9/11/2018	11,7426420260096	50	1,703	17,240136831518	2	3	4	4	2	4	2	4	3	3	2	2	1	4	4	2	2	4	2	5	4	5	5	4	3	4
ETG	6a	2	33	2	NG14	T43x	66	518,2357143	176,1238095	70,212	752,4	9,9	518,2357143	176,1238095	70,212	752,4	9,9	6/14/2007	9/11/2018	11,2443531827515	42,1	1,567	17,1452610864883	2	2	4	5	1	2	1	5	1	5	1	1	2	3	5	1	2	5	1	5	3	5	5	3	5	5
ETG	6b	2	31	2	AJ23	T24x	74	580,3138889	118,675	64,511	692,5	7,9	580,3138889	118,675	64,511	692,5	7,9	4/23/2007	9/11/2018	11,3867214236824	36,9	1,44	17,7951388888889	1	1	5	5	1	2	1	5	1	5	1	1	1	5	5	1	3	5	1	5	5	5	5	5	5	5
ETG	6b	2	31	2	GA26	T26x	999	589,6380952	146,6357143	53,44	583,7	8,1	589,6380952	146,6357143	53,44	583,7	8,1	5/26/2007	9/11/2018	11,2963723477071	47,5	1,55	19,7710718002081	2	2	4	4	2	2	1	3	3	3	1	1	1	3	4	1	2	4	2	5	1	3	5	1	3	5
ETG	6b	2	31	2	NM12		37											5/12/2007	9/11/2018	11,3347022587269	36,2	1,495	16,1966868379548
ETG	6b	2	31	2	AC24	T32x	999	574,8619048	173,597619	78,112	722,1	9,8	574,8619048	173,597619	78,112	722,1	9,8	1/1/1900	9/11/2018	999	999	999	999	2	4	3	3	1	2	2	3	1	3	1	1	1	4	3	1	2	3	1	5	3	3	3	2	3	3
ETG	6b	2	31	2	PG07	T29x	47	542,2833333	124,3714286	66,06	711,1	9,2	542,2833333	124,3714286	66,06	711,1	9,2	3/7/2007	9/11/2018	11,5154004106776	55,8	1,595	21,9337467202563	1	1	5	5	2	1	3	5	3	5	1	1	5	4	5	1	3	1	1	3	4	5	3	2	5	4
ETG	6b	2	31	2	SG10	T33x	65	482,1	170,8071429	108,093	1022,3	12,9	482,1	170,8071429	108,093	1022,3	12,9	8/10/2007	9/11/2018	11,088295687885	43,9	1,645	16,2230578061917	1	5	5	5	1	1	3	5	1	3	4	1	3	5	3	1	4	5	1	5	3	4	5	3	3	5
ETG	6b	2	31	2	SO20		41											5/20/2007	9/11/2018	11,3127994524298	55,3	1,515	24,0934984587568
ETG	6b	2	31	2	BS05	T40x	67	517,5571429	142,5047619	93,652	848,2	13,9	517,5571429	142,5047619	93,652	848,2	13,9	2/5/2006	9/11/2018	12,5968514715948	47	1,6	18,359375	5	4	2	3	3	5	2	2	2	1	2	1	1	4	2	4	2	3	1	5	1	5	5	1	5	4
ETG	6b	2	31	2	JR27	T28x	41	504,4238095	141,8571429	55,005	614,2	9	504,4238095	141,8571429	55,005	614,2	9	6/27/2007	9/11/2018	11,2087611225188	63	1,565	25,7224223989221	4	4	5	5	5	5	5	5	1	5	3	1	4	5	4	4	5	5	1	5	5	4	5	5	4	5
ETG	6b	2	31	2	RS29	T36x	999	542,4472222	159,5305556	69,189	685,4	9,7	542,4472222	159,5305556	69,189	685,4	9,7	1/1/1900	9/11/2018	999	999	999	999	2	4	4	5	2	2	3	5	2	3	3	3	4	4	2	3	3	4	3	5	3	3	4	4	3	3
ETG	6b	2	31	2	NM03	T27x	999	600,3428571	118,1428571	67,086	607,7	8,9	600,3428571	118,1428571	67,086	607,7	8,9	2/3/2007	9/11/2018	11,6030116358658	38,5	1,555	15,9220851728167	2	3	4	5	3	1	3	4	3	5	1	2	3	4	5	2	3	4	1	4	3	4	4	4	4	4
ETG	6b	2	31	2	SS28	T35x	52	487,3566667	133,81	80,233	796,5	10,1	9999	9999	9999	9999	9999	3/28/2006	9/11/2018	12,4572210814511	70,1	1,615	26,8765156380297	3	3	4	3	2	3	3	3	2	4	2	2	3	2	3	2	4	4	1	5	4	3	5	4	3	5
ETG	6b	2	31	2	MD26	T31x	69	586,42	129,96	59,22	645,5	7,3	586,42	129,96	59,22	645,5	7,3	3/26/2007	9/11/2018	11,4633812457221	63	1,565	25,7224223989221	1	3	5	5	1	1	2	5	1	5	1	1	2	5	5	1	2	5	1	5	3	5	5	3	5	5
ETG	6b	2	31	2	KH26	T25x	70	604,6071429	110,9761905	75,56	679,6	9,7	604,6071429	110,9761905	75,56	679,6	9,7	4/26/2006	9/11/2018	12,3778234086242	61,5	1,605	23,8739919061345	5	3	4	3	3	5	3	3	2	3	5	2	1	3	2	5	1	3	1	5	3	3	5	4	3	4
ETG	6b	2	31	2	DH16	T38x	41	548,9958333	123,7104167	67,294	764,9	9,2	548,9958333	123,7104167	67,294	764,9	9,2	3/16/2007	9/11/2018	11,4907597535934	58,8	1,585	23,4055468757774	1	4	5	5	1	1	3	5	1	5	1	1	3	4	5	1	4	5	1	5	5	5	5	4	5	5
ETG	6b	2	31	2	PJ04		69											8/4/2006	9/11/2018	12,104038329911	42,5	1,53	18,1554103122731
ETG	6c	2	32	2	MA14	T11x	999	518,3633333	189,8	113,837	1035,7	13,1	518,3633333	189,8	113,837	1035,7	13,1	1/1/1900	9/11/2018	999	999	999	999	1	2	5	5	1	2	1	5	1	5	2	1	1	5	5	1	5	5	1	5	5	5	5	4	5	5
ETG	6c	2	32	2	MH01	T16x	68	519,2861111	148,9555556	98,258	1203,5	11,3	519,2861111	148,9555556	98,258	1203,5	11,3	10/1/2007	9/11/2018	10,9459274469541	41,1	1,521	17,7657437557301	1	2	5	5	1	1	2	5	1	5	2	1	1	1	4	1	5	5	1	5	4	4	5	4	4	5
ETG	6c	2	32	2	LD01	T01x	999	454,7266667	96,04333333	54,23	713,2	8,8	454,7266667	96,04333333	54,23	713,2	8,8	1/1/1900	9/11/2018	999	999	999	999	1	1	4	5	1	1	2	3	1	5	1	1	1	2	4	1	2	5	1	5	5	5	5	4	5	5
ETG	6c	2	32	2	DM20	T03x	53	480,5142857	185,6714286	102,386	1079,4	10,6	480,5142857	185,6714286	102,386	1079,4	10,6	12/20/2006	9/11/2018	11,7262149212868	44,9	1,589	17,7827345885277	2	1	5	5	1	2	2	5	1	5	1	1	1	5	5	1	2	5	1	5	5	5	5	5	5	5
ETG	6c	2	32	2	CS23	T18x	71	487,3666667	170,6277778	79,172	863,8	11,3	487,3666667	170,6277778	79,172	863,8	11,3	10/23/2007	9/11/2018	10,8856947296372	37	1,501	16,422540424971	1	2	4	5	1	1	1	4	1	5	1	1	1	4	5	1	4	5	1	5	3	3	5	4	3	4
ETG	6c	2	32	2	CM03	T09x	47	500,4166667	161,51	73,873	780,2	8,4	500,4166667	161,51	73,873	780,2	8,4	8/3/2007	9/11/2018	11,1074606433949	35,2	1,456	16,6042748460331	1	1	5	5	1	2	1	5	1	4	1	1	2	4	5	1	4	5	1	4	4	4	5	4	3	4
ETG	6c	2	32	2	DR24	T08x	54	546,4309524	156,7333333	89,407	821	12,8	546,4309524	156,7333333	89,407	821	12,8	10/24/2005	9/11/2018	12,8815879534565	58,9	1,596	23,152288204715	1	2	5	5	1	1	1	4	1	4	1	1	1	3	4	1	2	5	1	5	4	999	5	4	5	5
ETG	6c	2	32	2	BJ06	T07x	67	472,7033333	183,42	96,477	964,4	15,2	472,7033333	183,42	96,477	964,4	15,2	1/6/2007	9/11/2018	11,6796714579055	36,2	1,516	15,7718742171247	1	1	5	5	1	1	1	3	1	5	1	1	1	4	5	1	5	5	1	5	4	5	5	3	5	5
ETG	6c	2	32	2	AA17	T06x	70	534,275	138,1083333	75,367	763,1	9,5	534,275	138,1083333	75,367	763,1	9,5	11/17/2006	9/11/2018	11,8165639972621	41,6	1,478	19,043398807224	1	1	4	5	1	1	1	3	1	5	1	1	1	4	5	1	1	5	1	5	3	5	5	3	5	5
ETG	6c	2	32	2	RG17	T10x	46	589,4452381	98,48571429	62,783	563,6	8,8	589,4452381	98,48571429	62,783	563,6	8,8	9/17/2006	9/11/2018	11,9835728952772	61,3	1,601	23,9154088969222	4	2	3	2	3	4	2	2	3	1	3	3	1	3	3	2	1	2	3	3	1	2	2	2	1	2
ETG	6c	2	32	2	AK10	T17x	47	9999	9999	9999	9999	9999	9999	9999	9999	9999	9999	9/10/2007	9/11/2018	11,0034223134839	39,7	1,539	16,761514886294	2	2	5	5	1	2	2	5	1	5	1	1	1	4	5	1	1	5	1	5	5	5	5	5	4	5
ETG	6c	2	32	2	CJ21	T20x	57	511,17	152,53	57,5	744,9	8,1	511,17	152,53	57,5	744,9	8,1	8/21/2007	9/11/2018	11,0581793292266	40,4	1,542	16,9907526566976	1	1	3	5	1	1	2	5	1	5	1	1	1	2	5	1	2	5	1	5	2	5	5	3	4	5
ETG	6c	2	32	2	DM13	T22x	47	493,9305556	197,3305556	73,572	815,3	10,5	493,9305556	197,3305556	73,572	815,3	10,5	7/13/2007	9/11/2018	11,1649555099247	46,5	1,579	18,6504232843917	1	1	4	5	1	1	1	3	1	5	1	1	1	5	5	1	3	3	1	5	5	4	5	5	3	5
ETG	6c	2	32	2	EP15	T14x	77	514,7547619	192,502381	106,886	1019,1	13,1	514,7547619	192,502381	106,886	1019,1	13,1	10/15/2006	9/11/2018	11,9069130732375	999	999	999	1	2	5	5	1	3	1	4	1	5	1	1	1	5	5	1	1	5	1	5	5	4	5	5	3	5
ETG	6c	2	32	2	SL19	T04x	999	543,95	184,7404762	95,167	909,5	10,5	543,95	184,7404762	95,167	909,5	10,5	1/1/1900	9/11/2018	999	999	999	999	1	1	4	5	1	4	1	5	1	5	1	1	1	4	5	1	5	5	1	5	5	5	5	5	5	5
ETG	6c	2	32	2	TS19	T13x	54	503,9125	144,5458333	68,542	716,1	11,9	9999	9999	9999	9999	9999	6/19/2007	9/11/2018	11,2306639288159	41,8	1,598	16,369021978349	2	3	4	5	1	3	2	4	1	4	3	1	1	4	5	1	1	4	1	5	5	3	5	4	3	5
ETG	6c	2	32	2	US11	T19x	60	545,2857143	183,0857143	79,2	791,5	8,3	545,2857143	183,0857143	79,2	791,5	8,3	4/11/2006	9/11/2018	12,4188911704312	43,5	1,615	16,6780089907888	2	1	4	5	1	1	1	4	1	4	1	1	1	3	3	1	3	5	1	5	1	3	5	3	3	5
ETG	6c	2	32	2	PF07	T05x	41	651,752381	142,9642857	79,712	726,9	9,3	651,752381	142,9642857	79,712	726,9	9,3	8/7/2006	9/11/2018	12,0958247775496	53,3	1,64	19,8170731707317	1	1	5	5	1	1	1	4	1	5	1	1	1	5	5	1	4	5	1	5	5	5	5	5	5	5
ETG	6c	2	32	2	SK06	T15x	89	468,6904762	167,6666667	79,071	812	12	468,6904762	167,6666667	79,071	812	12	1/6/2007	9/11/2018	11,6796714579055	37,4	1,468	17,3547951206112	1	1	4	4	4	2	1	4	3	5	1	1	1	4	4	1	1	5	1	5	2	4	4	3	2	2
HFR	5a	2	25	2	LG05	B13x	67	9999	9999	9999	9999	9999	9999	9999	9999	9999	9999	10/5/2007	9/11/2018	10,9349760438056	38,6	1,515	16,8175233364921	1	3	5	5	1	3	1	5	1	5	1	1	3	5	5	1	3	5	1	5	5	3	5	5	3	5
HFR	5a	2	25	2	RA28	T46x	31	9999	9999	9999	9999	9999	9999	9999	9999	9999	9999	3/28/2008	9/11/2018	10,4558521560575	32,2	1,445	15,4212712970391	3	4	5	5	1	3	3	4	1	4	1	1	3	5	4	1	4	5	1	5	1	4	5	5	4	5
HFR	5a	2	25	2	VD14	T41x	67	9999	9999	9999	9999	9999	9999	9999	9999	9999	9999	2/14/2008	9/11/2018	10,5735797399042	29,9	1,41	15,0394849353654	5	1	4	5	2	3	1	3	2	4	1	1	1	3	5	1	1	4	1	5	2	4	3	2	4	3
HFR	5a	2	25	2	RU08	T44x	69	9999	9999	9999	9999	9999	9999	9999	9999	9999	9999	8/8/2008	9/11/2018	10,0917180013689	38	1,505	16,7768567675854	5	4	5	5	1	3	2	5	1	5	2	5	2	4	4	2	3	5	1	5	4	4	5	4	4	5
HFR	5a	2	25	2	DR19	T43x	29	427,2958333	140,4875	63,217	843	11	9999	9999	9999	9999	9999	7/19/2009	9/11/2018	9,14715947980835	36	1,375	19,0413223140496	1	2	5	5	1	1	2	5	1	4	1	1	2	5	4	1	4	4	1	5	2	4	5	999	3	5
HFR	5a	2	25	2	MN17	S06x	55	509,5333333	144	67,717	782,8	7,7	9999	9999	9999	9999	9999	2/17/2008	9/11/2018	10,5653661875428	33	1,49	14,8641953065177	2	2	4	5	1	2	2	4	1	4	2	1	3	4	4	2	2	2	1	5	2	4	4	2	3	4
HFR	5a	2	25	2	AJ20	T45x	40	9999	9999	9999	9999	9999	9999	9999	9999	9999	9999	1/20/2008	9/11/2018	10,6420260095825	36,4	1,46	17,0763745543254	3	2	4	5	1	3	1	5	2	2	999	1	2	3	999	1	3	5	1	5	4	5	5	3	4	5
HFR	6	1	13	2	M1	M1	999	453,3055556	143,025	62,336	758,1	18,4	453,3055556	143,025	62,336	758,1	18,4		9/12/2017		999	999	999	1	1	3	5	3	1	1	5	1	3	1	1	2	4	5	1	2	4	1	5	3	4	5	5	999	4
HFR	6	1	13	2	M13	M13	66	392,9694444	247,7055556	88,992	980,6	24,3	392,9694444	247,7055556	88,992	980,6	24,3		9/12/2017		999	999	999	1	1	4	1	2	2	1	5	1	4	1	1	3	4	4	999	2	4	2	5	4	5	5	3	4	5
HFR	6	1	13	2	M20	M20	26	424,5166667	212,3972222	98,586	1013,5	26,4	424,5166667	212,3972222	98,586	1013,5	26,4		9/12/2017		999	999	999	1	2	4	5	1	1	1	4	1	4	1	2	2	4	4	1	3	4	1	5	2	4	5	3	4	5
HFR	6	1	13	2	M26	M26	43	470,41	211,5266667	130,263	1248,3	25,3	470,41	211,5266667	130,263	1248,3	25,3		9/12/2017		999	999	999	4	4	5	5	1	4	3	5	1	5	2	1	2	5	5	1	5	5	1	5	999	5	5	5	5	5
HFR	6	1	13	2	M27	M27	51	472,5066667	109,9133333	63,58	742,8	16,7	9999	9999	9999	9999	9999		9/12/2017		999	999	999	3	5	3	5	3	3	2	5	2	5	3	1	3	5	4	2	3	5	1	5	4	4	4	5	3	4
HFR	6	1	13	2	M29	M29	70	476,5361111	136,0333333	64,431	737,3	17,1	476,5361111	136,0333333	64,431	737,3	17,1		9/12/2017		999	999	999	1	3	4	5	999	3	3	4	1	5	1	1	1	4	5	1	2	5	1	5	3	4	5	4	3	5
HFR	6	1	13	2	M3	M3	70	444,2857143	172,147619	48,567	660	18,8	444,2857143	172,147619	48,567	660	18,8		9/12/2017		999	999	999	2	2	4	4	1	2	2	3	2	3	1	1	1	4	4	1	1	4	1	5	4	4	4	3	4	4
HFR	6	1	13	2	M4	M4	38	470,4083333	163,825	63,1	677,3	19,7	470,4083333	163,825	63,1	677,3	19,7		9/12/2017		999	999	999	1	3	4	4	1	3	999	999	1	3	1	1	3	3	4	1	999	999	1	1	1	3	4	1	3	4
HFR	6	1	13	2	M5	M5	999	467,54	159,8333333	96,427	972	9,7	467,54	159,8333333	96,427	972	9,7		9/12/2017		999	999	999	5	3	5	4	1	999	1	5	999	5	1	1	2	5	5	1	3	5	1	5	4	4	4	3	3	4
HFR	6a	2	16	2	AJ11		999											1/1/1900	9/11/2018	999	999	999	999	3	1	5	3	1	2	3	4	1	3	2	1	3	4	3	1	1	1	1	5	2	1	5	1	1	5
HFR	6a	2	16	2	AT17		999											1/1/1900	9/11/2018	999	999	999	999	1	2	3	4	1	1	1	3	1	3	1	1	1	3	3	1	2	4	1	4	1	3	4	1	3	3
HFR	6a	2	16	2	BT24	T01x	999	523,5619048	133,4952381	76,086	841,8	11,7	523,5619048	133,4952381	76,086	841,8	11,7	1/1/1900	9/11/2018	999	999	999	999	999	4	5	5	1	3	4	5	1	5	2	1	2	4	5	1	4	4	1	5	5	4	5	5	5	5
HFR	6a	2	16	2	CC14		999											1/1/1900	9/11/2018	999	999	999	999	1	1	4	5	1	1	1	2	1	4	1	1	1	4	4	1	2	4	1	5	4	4	5	2	4	5
HFR	6a	2	16	2	ER08		999											1/1/1900	9/11/2018	999	999	999	999	2	1	5	5	2	1	1	2	3	3	1	1	1	2	3	1	1	5	1	5	5	3	5	5	3	4
HFR	6a	2	16	2	FK17		999											1/1/1900	9/11/2018	999	999	999	999	2	1	2	4	2	3	3	4	2	4	999	1	2	3	3	2	3	4	2	4	3	3	3	3	1	3
HFR	6a	2	16	2	LJ28		999											1/1/1900	9/11/2018	999	999	999	999	3	1	5	5	1	3	2	5	1	5	1	1	5	5	5	1	3	5	1	5	5	5	5	5	3	5
HFR	6a	2	16	2	ME06		999											1/1/1900	9/11/2018	999	999	999	999	2	2	4	5	3	5	2	5	1	5	4	1	2	5	5	3	2	5	1	5	5	5	5	3	4	5
HFR	6a	2	16	2	MD30		999											4/30/2007	9/11/2018	11,3675564681725	40,7	1,51	17,8500942941099	1	4	5	5	1	1	1	5	1	4	1	1	2	5	5	1	5	5	1	5	5	5	4	3	5	5
HFR	6a	2	16	2	AÖ15	T03x	29	501,0805556	153,2138889	84,039	830,1	13,3	501,0805556	153,2138889	84,039	830,1	13,3	4/15/2007	9/11/2018	11,4086242299795	45,2	1,55	18,8137356919875	2	4	3	5	1	1	2	5	1	3	1	1	1	5	3	1	4	4	1	5	1	4	5	3	4	4
HFR	6a	2	16	2	TH17	T02x	66	517,75	150,1119048	93,567	885,5	11,5	517,75	150,1119048	93,567	885,5	11,5	11/17/2006	9/11/2018	11,8165639972621	53,3	1,595	20,9510519747251	4	3	5	5	1	3	3	4	1	3	1	1	3	5	4	1	3	3	1	5	2	5	3	2	3	3
HFR	6c	2	17	2	JJ28	T17x	40	378,075	167,0555556	95,036	1176	15,6	378,075	167,0555556	95,036	1176	15,6	9/28/2007	9/11/2018	10,9541409993155	38,9	1,469	18,0262757297282	2	3	5	5	1	2	3	5	1	5	1	1	3	4	4	1	3	5	1	3	3	4	4	4	4	5
HFR	6c	2	17	2	VC24	T20x	74	529,1	208,8095238	92,805	882	12,2	529,1	208,8095238	92,805	882	12,2	12/24/2006	9/11/2018	11,7152635181383	41,3	1,574	16,670191759678	4	3	4	5	1	2	3	4	1	3	1	1	1	4	5	1	1	4	1	5	2	4	5	3	3	3
HFR	6c	2	17	2	KC17	T26x	59	497,0380952	158,4952381	88,752	945,3	11,1	497,0380952	158,4952381	88,752	945,3	11,1	8/17/2007	9/11/2018	11,0691307323751	35,6	1,512	15,5720724503793	1	1	5	5	1	5	1	5	1	5	1	1	1	4	5	1	2	5	1	5	5	5	5	5	4	4
HFR	6c	2	17	2	TU06	T25x	54	528,1142857	164,2904762	84,167	812,7	11,3	528,1142857	164,2904762	84,167	812,7	11,3	3/6/2007	9/11/2018	11,5181382614648	50,8	1,503	22,487736879313	4	3	5	5	1	3	1	5	1	5	1	1	1	5	5	1	3	5	1	3	5	4	3	5	3	5
HFR	6c	2	17	2	ZN19	T16x	47	527,5428571	148,9857143	78,614	793,9	9,1	527,5428571	148,9857143	78,614	793,9	9,1	4/19/2007	9/11/2018	11,3976728268309	50,2	1,58	19,9822866184359	3	3	5	4	1	3	3	4	3	2	1	1	1	3	3	1	2	3	1	5	3	3	4	2	3	3
HFR	6c	2	17	2	MT27	T28x	43	470,2944444	150,7388889	74,133	806,8	11,1	470,2944444	150,7388889	74,133	806,8	11,1	4/27/2007	9/11/2018	11,3757700205339	58,4	1,61	22,5299949847614	2	3	4	5	1	1	2	4	2	4	1	1	1	4	4	1	1	5	1	4	5	5	5	4	4	5
HFR	6c	2	17	2	KH17		64											2/17/2007	9/11/2018	11,564681724846	38,5	1,544	16,1497624097291
HFR	6c	2	17	2	AD10	T31x	27	9999	9999	9999	9999	9999	9999	9999	9999	9999	9999	9/10/2007	9/11/2018	11,0034223134839	35	1,509	15,3705555489682	1	1	4	5	1	3	1	4	1	5	1	1	1	3	5	1	2	5	1	5	2	3	5	2	2	3
HFR	6c	2	17	2	GF22	T24x	41	504,5527778	146,7111111	77,736	892	10,5	504,5527778	146,7111111	77,736	892	10,5	12/22/2006	9/11/2018	11,7207392197125	36,4	1,47	16,8448331713638	1	2	3	5	1	1	1	5	1	5	1	1	1	4	5	1	3	5	1	5	3	5	5	4	4	3
HFR	6c	2	17	2	RA17	T22x	45	467,8266667	198,7866667	119,787	1118,5	13,8	9999	9999	9999	9999	9999	11/17/2006	9/11/2018	11,8165639972621	56	1,622	21,2856211068219	1	3	5	5	1	1	1	4	1	5	1	1	1	4	4	1	2	4	1	5	1	4	4	2	4	3
HFR	6c	2	17	2	IR30	T33x	60	539,6380952	169,8619048	117,214	1103,2	13,9	539,6380952	169,8619048	117,214	1103,2	13,9	3/30/2007	9/11/2018	11,4524298425736	38,5	1,48	17,5766983199416	5	4	5	5	1	5	2	5	1	5	2	1	2	5	5	1	5	5	1	5	2	5	5	5	5	5
HFR	6c	2	17	2	AH26	T18x	53	499,6333333	167,0888889	99,883	969	12,3	499,6333333	167,0888889	99,883	969	12,3	6/26/2007	9/11/2018	11,211498973306	45,3	1,48	20,6811541271001	999	999	999	999	999	999	999	999	999	999	999	999	999	999	999	999	999	999	999	5	5	999	4	5	4	5
HFR	6c	2	17	2	CP09	T27x	59	503,225	170,7555556	79,353	1017,6	10,5	503,225	170,7555556	79,353	1017,6	10,5	4/9/2007	9/11/2018	11,4250513347023	51	1,605	19,7979445075261	1	1	3	5	1	1	1	5	1	5	1	1	1	5	5	1	3	5	1	5	5	4	5	5	5	5
HFR	6c	2	17	2	MN27	T15x	71	458,7595238	186,0095238	85,802	970,5	12,2	458,7595238	186,0095238	85,802	970,5	12,2	10/27/2006	9/11/2018	11,8740588637919	41,7	1,526	17,9071712853141	1	2	5	5	1	2	1	5	1	5	1	1	2	5	5	1	3	5	1	5	4	5	4	5	4	3
HFR	6c	2	17	2	QA21	T23x	70	495,6571429	175,0761905	86,267	883,4	9,1	495,6571429	175,0761905	86,267	883,4	9,1	6/21/2007	9/11/2018	11,2251882272416	34	1,435	16,5110660564047	2	4	5	5	3	2	1	2	1	5	2	1	1	4	4	1	3	5	2	5	1	4	3	1	4	3
HFR	6c	2	17	2	TT11	T21x	57	420,625	172,1777778	95,864	1041	13,5	420,625	172,1777778	95,864	1041	13,5	7/11/2007	9/11/2018	11,170431211499	34,9	1,52	14,9674340371458	3	4	5	5	1	2	4	5	1	5	3	1	4	5	5	1	4	4	1	5	5	4	4	3	4	5
HFR	6c	2	17	2	MM25	T19x	48	474,65	160,3547619	73,852	789,2	9,9	474,65	160,3547619	73,852	789,2	9,9	9/25/2007	9/11/2018	10,9623545516769	999	1,562	999	1	3	2	5	1	3	1	2	1	5	1	1	1	5	4	2	2	5	1	5	3	4	5	1	5	5
IMR	6a	2	28	1		B08x	999	631,8916667	149,1777778	77,764	677,7	8,5	631,8916667	149,1777778	77,764	677,7	8,5	1/1/1900	9/11/2018	999	999	999	999
IMR	6a	2	28	1		B11x	999	445,525	112,0222222	61,953	787,1	9	445,525	112,0222222	61,953	787,1	9	1/1/1900	9/11/2018	999	999	999	999
IMR	6a	2	28	1	NP07	B09x	999	529,875	182,3375	110,038	1064,1	11,1	9999	9999	9999	9999	9999	1/1/1900	9/11/2018	999	999	999	999	1	1	999	5	1	2	1	5	1	5	1	1	2	5	5	1	5	5	1	3	3	4	999	3	5	5
IMR	6a	2	28	1	NA17		46											11/17/2006	9/11/2018	11,8165639972621	52,8	1,643	19,5595471520299
IMR	6a	2	28	1	SM17	B01x	33	513,8138889	144,5722222	80,614	812,2	8,8	513,8138889	144,5722222	80,614	812,2	8,8	6/17/2006	9/11/2018	12,2354551676934	76,6	1,605	29,7357362603236	1	5	3	5	1	2	3	2	1	3	5	2	2	3	3	1	2	3	1	3	1	2	1	2	1	3
IMR	6a	2	28	1	RJ27	B12x	36	508,9333333	191,4366667	88,43	912,7	10,1	9999	9999	9999	9999	9999	6/27/2007	9/11/2018	11,2087611225188	42,4	1,43	20,5902706115165	2	4	5	5	1	1	1	2	1	4	1	1	1	3	3	1	1	5	1	5	1	4	5	2	5	5
IMR	6a	2	28	1	MJ13	B10x	31	561,8142857	177,247619	98,795	885,4	13,4	561,8142857	177,247619	98,795	885,4	13,4	3/13/2007	9/11/2018	11,4989733059548	68,7	1,693	23,9686084495799	1	5	5	5	1	1	3	5	1	5	1	1	1	5	5	1	3	5	1	5	5	3	5	3	3	5
IMR	6a	2	28	1	SM20	B02x	55	480,2166667	147,4208333	83,113	888,5	11,4	9999	9999	9999	9999	9999	2/20/2007	9/11/2018	11,5564681724846	65,7	1,63	24,7280665437164	4	3	3	5	2	4	1	3	2	4	2	1	1	4	5	5	2	4	1	3	5	4	5	5	3	2
IMR	6a	2	28	1	MM04	B05x	68	556,1690476	153,5285714	78,16	722,2	14	556,1690476	153,5285714	78,16	722,2	14	9/4/2006	9/11/2018	12,0191649555099	37,8	1,47	17,4927113702624	2	4	4	5	1	1	2	4	1	4	1	1	1	5	4	1	3	5	1	5	5	3	4	4	3	5
IMR	6a	2	28	1	SS21	B04x	35	492,2809524	169,2571429	81,748	863,6	11,4	492,2809524	169,2571429	81,748	863,6	11,4	7/21/2007	9/11/2018	11,1430527036277	51,7	1,64	19,2221891731112	1	1	3	5	1	1	1	3	3	4	1	1	1	4	4	1	1	3	1	2	1	3	3	2	2	1
IMR	6a	2	28	1	JS23		40											1/23/2006	9/11/2018	12,6324435318275	47,2	1,59	18,6701475416321	3	3	4	4	999	999	2	3	999	999	1	2	2	3	3	2	999	4	1	5	999	4	5	4	3	4
IMR	6a	2	28	1	CU08	B03x	43	467,5761905	173,9095238	69,086	800,6	10,3	467,5761905	173,9095238	69,086	800,6	10,3	5/8/2007	9/11/2018	11,3456536618754	52	1,68	18,4240362811791	1	1	2	5	1	1	999	999	1	5	1	1	1	2	5	1	3	5	1	5	2	5	5	3	4	5
IMR	6a	2	28	1	BB16	B06x	52	508,7714286	145,2380952	69,133	735,4	9,1	508,7714286	145,2380952	69,133	735,4	9,1	1/16/2007	9/11/2018	11,6522929500342	45,1	1,446	21,5694939442809	1	1	4	5	1	1	1	4	1	5	1	1	1	2	5	1	3	5	1	5	5	5	5	5	5	5
IMR	6a	2	28	1	NJ07		60											6/7/2006	9/11/2018	12,2628336755647	46,4	1,6	18,125
IMR	6a	2	28	1	KM01	B07x	33	567,0666667	149,0972222	70,169	751,1	9	567,0666667	149,0972222	70,169	751,1	9	7/1/2007	9/11/2018	11,1978097193703	35,1	1,51	15,3940616639621	1	1	4	5	1	1	1	4	1	999	5	1	1	4	4	1	1	5	1	5	3	5	5	4	4	5
IMR	6bc	2	27	1	CS12	S12x	999	476,9952381	144,9	99,248	977,1	11,4	476,9952381	144,9	99,248	977,1	11,4	1/1/1900	9/11/2018	999	999	999	999	1	1	5	5	1	1	1	5	1	5	1	1	1	5	5	1	5	5	1	5	5	5	5	5	5	5
IMR	6bc	2	27	1	KA20	S05x	999	524,8305556	145,3083333	80,528	804,2	10	524,8305556	145,3083333	80,528	804,2	10	1/1/1900	9/11/2018	999	999	999	999	1	4	5	5	5	1	1	5	1	5	1	1	1	5	5	1	5	5	1	5	1	5	5	3	5	5
IMR	6bc	2	27	1	SA21	S15x	999	478,6972222	163,1583333	68,478	869,4	10,9	478,6972222	163,1583333	68,478	869,4	10,9	1/1/1900	9/11/2018	999	999	999	999	1	1	4	5	1	2	1	5	1	5	1	1	1	5	5	1	4	5	1	3	5	5	5	5	4	5
IMR	6bc	2	27	1	SO04	S24x	999	460,7125	59,67083333	29,867	427,7	5,3	9999	9999	9999	9999	9999	1/1/1900	9/11/2018	999	999	999	999	1	2	3	4	3	3	1	2	2	3	1	2	1	2	3	1	1	4	1	5	3	3	5	3	3	4
IMR	6bc	2	27	1	SL29	S03x	74	491,7071429	160,297619	94,424	935,6	12,3	491,7071429	160,297619	94,424	935,6	12,3	5/29/2007	9/11/2018	11,2881587953457	34,6	1,454	16,366178582443	1	1	4	5	1	1	1	2	1	5	1	1	1	2	5	1	1	5	1	5	4	5	4	4	5	999
IMR	6bc	2	27	1	MM08	S08x	59	503,4833333	197,85	121,167	1148,1	11,7	9999	9999	9999	9999	9999	11/8/2006	9/11/2018	11,8412046543463	41,5	1,491	18,6677858341644	1	1	4	5	1	2	1	4	1	4	2	1	1	4	3	1	2	5	1	3	2	4	4	2	999	4
IMR	6bc	2	27	1	MS25	S09x	59	610,3305556	182,1555556	73,347	688,5	9,7	610,3305556	182,1555556	73,347	688,5	9,7	1/25/2007	9/11/2018	11,62765229295	36,7	1,598	14,3718446556318	1	2	2	5	1	1	2	4	1	5	1	1	1	4	5	1	1	5	1	5	3	5	5	4	4	5
IMR	6bc	2	27	1	MH14	S02x	37	469,3111111	155,4277778	82,928	906,4	12,6	469,3111111	155,4277778	82,928	906,4	12,6	1/14/2007	9/11/2018	11,6577686516085	43,4	1,494	19,4441308294311	1	2	5	5	1	1	3	4	1	5	1	1	1	4	5	1	2	5	1	5	2	999	4	3	3	5
IMR	6bc	2	27	1	SM25	S20x	45	525,7928571	171,0214286	113,329	988,2	14,6	525,7928571	171,0214286	113,329	988,2	14,6	3/25/2006	9/11/2018	12,4654346338125	54,7	1,568	22,2482168887963	3	4	5	4	3	3	4	3	3	4	2	2	999	3	3	2	4	4	2	4	2	3	4	2	3	4
IMR	6bc	2	27	1	KS01	S26x	69	540,7125	124,125	78,413	768,6	11,2	9999	9999	9999	9999	9999	5/1/2007	9/11/2018	11,3648186173854	52,4	1,595	20,5972818663339	2	3	5	5	1	1	1	3	1	5	1	1	1	4	5	1	2	5	4	5	4	5	5	5	5	5
IMR	6bc	2	27	1	PI07	S23x	62	606,3555556	122,3138889	75,497	690,7	8,2	606,3555556	122,3138889	75,497	690,7	8,2	11/7/2006	9/11/2018	11,8439425051335	57	1,655	20,8103248418689	1	1	5	5	1	1	3	5	1	5	1	1	2	5	5	1	4	5	1	5	3	5	5	3	4	5
IMR	6bc	2	27	1	AF16	S04x	46	545,6666667	148,4055556	105,428	905,2	10,9	545,6666667	148,4055556	105,428	905,2	10,9	3/16/2007	9/11/2018	11,4907597535934	69,8	1,595	27,436837295231	1	3	5	4	1	1	1	5	1	4	1	1	1	5	3	1	1	5	1	5	1	3	5	1	3	5
IMR	6bc	2	27	1	AD07		49											12/7/2006	9/11/2018	11,7618069815195	51,2	1,63	19,2705784937333
IMR	6bc	2	27	1	PS08	S10x	59	593,5119048	136,4666667	57,736	570	8,7	593,5119048	136,4666667	57,736	570	8,7	7/8/2007	9/11/2018	11,1786447638604	49,8	1,487	22,5220234183819	2	2	5	4	2	2	2	4	1	4	1	1	2	3	3	1	2	3	1	5	1	5	5	3	5	5
IMR	6bc	2	27	1	MM07	S16x	999	500,3444444	164,1527778	93,503	956,1	11,5	500,3444444	164,1527778	93,503	956,1	11,5	1/1/1900	9/11/2018	999	999	999	999	1	4	999	5	1	999	4	5	1	5	1	1	999	4	4	1	4	5	1	5	5	999	999	999	999	5
IMR	6bc	2	27	1	GH25	S13x	38	514,8666667	144,61	78,723	758,2	12,1	514,8666667	144,61	78,723	758,2	12,1	7/25/2006	9/11/2018	12,1314168377823	68,2	1,626	25,7954609066386	1	3	5	5	1	1	1	3	1	5	1	1	1	3	5	1	5	5	1	5	1	4	5	1	4	5
IMR	6bc	2	27	1	CC15	S07x	55	632,4138889	93,71111111	48,875	477,9	4,9	632,4138889	93,71111111	48,875	477,9	4,9	4/15/2007	9/11/2018	11,4086242299795	56,2	1,643	20,8190634459106	2	2	3	4	1	1	1	2	1	3	1	1	1	3	4	1	1	3	1	5	1	3	4	2	3	3
IMR	6bc	2	27	1	DA27	S27x	49	521,15	156,5777778	87,439	822	12,4	521,15	156,5777778	87,439	822	12,4	3/27/2007	9/11/2018	11,460643394935	65,5	1,57	26,5730861292547	1	4	5	5	1	2	1	5	1	4	1	1	1	4	5	1	1	4	1	5	5	3	5	3	4	5
IMR	6bc	2	27	1	TA30	S01x	38	528,325	173,5791667	95,096	930,1	10,9	9999	9999	9999	9999	9999	7/30/2007	9/11/2018	11,1184120465435	45,5	1,524	19,5903169584117	2	3	5	5	1	2	4	4	1	4	1	1	2	4	5	1	4	5	1	4	4	5	5	5	4	3
IMR	6bc	2	27	1	MM12	S22x	999	582,61	161,76	69,63	769,1	12,1	9999	9999	9999	9999	9999	1/1/1900	9/11/2018	999	999	999	999	1	5	5	5	1	1	1	5	1	5	1	1	1	5	5	1	5	1	1	5	1	5	5	1	5	1
IMR	6bc	2	27	1	BM17	S11x	66	558,8638889	153,5222222	75,114	715,6	10,3	558,8638889	153,5222222	75,114	715,6	10,3	4/17/2007	9/11/2018	11,4031485284052	33,9	1,43	16,577827766639	1	1	3	5	1	1	1	999	1	3	1	1	1	2	1	1	2	1	1	2	1	3	4	2	2	3
IMR	6bc	2	27	1	ZT19	S17x	999	558,0111111	133,6166667	71,539	765,2	9,8	558,0111111	133,6166667	71,539	765,2	9,8	1/1/1900	9/11/2018	999	999	999	999	3	2	5	5	3	2	1	3	2	5	1	1	1	3	3	1	3	5	1	5	3	4	5	3	4	5
IMR	6bc	2	27	1	CS17	S25x	40	567,64	132,19	84,17	736,9	12,3	9999	9999	9999	9999	9999	11/17/2006	9/11/2018	11,8165639972621	69,8	1,685	24,5841734980496	3	4	5	5	1	1	3	5	1	3	1	1	2	5	4	2	4	5	1	4	4	4	5	5	4	5
IMR	6bc	2	27	1	NC27	S18x	69	611,6619048	141,2642857	69,217	630,6	9,4	611,6619048	141,2642857	69,217	630,6	9,4	6/27/2006	9/11/2018	12,208076659822	48,5	1,635	18,142879854857	1	2	4	5	1	2	3	5	1	5	1	1	1	5	4	1	4	5	1	5	2	4	5	5	4	5
IMR	6bc	2	27	1	TS14	S19x	60	585,2738095	134,3857143	71,055	696,8	8,5	585,2738095	134,3857143	71,055	696,8	8,5	11/14/2006	9/11/2018	11,8247775496235	39,9	1,477	18,2899241770336	1	1	4	5	1	1	1	4	1	5	1	1	1	5	5	1	2	5	1	5	5	4	5	5	3	5
IMR	6bc	2	27	1	SM22	S21x	35	557,197619	132,302381	114,929	1044,4	14	557,197619	132,302381	114,929	1044,4	14	5/22/2006	9/11/2018	12,3066392881588	70,5	1,67	25,2787837498655	2	1	2	5	1	1	1	3	1	4	1	1	1	3	5	1	3	4	1	5	1	5	5	3	4	4
IMR	6bc	2	27	1	KS02	S14x	66	608,3166667	121,4361111	59,914	567,1	8,6	608,3166667	121,4361111	59,914	567,1	8,6	1/2/2007	9/11/2018	11,6906228610541	57	1,58	22,8328793462586	1	2	3	5	1	1	2	5	1	5	1	1	2	3	5	1	1	5	1	5	5	5	5	5	4	5
JSR	6	2	24	2	DD17	S29x	54	628,525	130,6958333	69,279	606	14	9999	9999	9999	9999	9999	2/17/2006	9/11/2018	12,5639972621492	58,8	1,611	22,6561569840494	3	2	1	3	2	1	1	1	2	1	3	2	1	2	2	1	1	2	2	5	2	2	4	2	1	4
JSR	6	2	24	2	KS15	T25x	58	611,08	119,6233333	81,097	682,8	10,2	9999	9999	9999	9999	9999	5/15/2006	9/11/2018	12,3258042436687	80,8	1,689	28,3238353838318	4	1	3	2	3	4	2	2	2	2	3	2	2	3	3	4	2	2	4	4	3	2	4	3	2	4
JSR	6	2	24	2	JG05	C15x	64	592,8809524	117,7452381	46,088	507,1	5	592,8809524	117,7452381	46,088	507,1	5	10/5/2006	9/11/2018	11,9342915811088	40,4	1,609	15,6051977669117	1	2	1	3	2	1	1	2	3	2	1	2	1	2	2	1	1	2	3	4	1	2	3	1	1	2
JSR	6	2	24	2	DR15	T01x	70	528,7047619	135,1238095	55,886	657,8	10,6	528,7047619	135,1238095	55,886	657,8	10,6	2/15/2007	9/11/2018	11,5701574264203	46,1	1,548	19,2379597914121	5	3	5	5	1	4	3	5	1	5	3	1	3	4	5	1	2	5	1	4	2	5	5	4	3	3
JSR	6	2	24	2	MK06	T12x	52	448,2527778	162,3805556	71,2	854,4	10,6	448,2527778	162,3805556	71,2	854,4	10,6	12/6/2005	9/11/2018	12,7638603696099	38,1	1,504	16,8433821865097	3	1	3	4	1	2	1	2	1	3	2	1	2	4	3	1	3	4	1	5	3	3	5	3	3	5
JSR	6	2	24	2	NC18	T31x	52	482,1266667	171,92	73,353	881,4	10,8	9999	9999	9999	9999	9999	5/18/2007	9/11/2018	11,3182751540041	42,9	1,579	17,2065195462452	1	3	5	5	1	1	2	5	1	5	1	1	1	4	5	1	3	5	1	5	5	5	5	5	5	5
JSR	6	2	24	2	KAXX	C19x	47	517,0805556	138,4805556	67,272	700,6	11	517,0805556	138,4805556	67,272	700,6	11	7/7/2006	9/11/2018	12,1806981519507	49,4	1,644	18,2777748178142	1	1	4	5	1	2	1	4	1	3	1	1	1	3	4	1	2	3	1	3	2	3	5	2	3	3
JSR	6	2	24	2	MP08	T33x	999	510,7166667	148,5916667	69,192	776,8	9,4	9999	9999	9999	9999	9999	6/8/2006	9/11/2018	12,2600958247775	64,9	1,584	25,8663019079686	4	3	3	3	2	3	3	3	2	3	1	1	3	3	3	1	3	3	2	3	2	999	3	2	3	4
JSR	6	2	24	2	MK11	T23x	71	514,3761905	145,55	49,788	594,4	8,9	514,3761905	145,55	49,788	594,4	8,9	4/11/2007	9/11/2018	11,419575633128	50,9	1,613	19,5636122960955	1	1	5	5	1	1	1	5	1	4	3	1	1	4	5	1	5	5	4	5	1	5	4	3	5	5
JSR	6	2	24	2	MJ15	T24x	72	9999	9999	9999	9999	9999	9999	9999	9999	9999	9999	10/15/2006	9/11/2018	11,9069130732375	44	1,583	17,5586388702772	3	4	5	5	1	4	999	5	1	4	2	1	2	5	5	2	4	5	1	5	3	4	3	1	4	999
JSR	6	2	24	2	KV22	C14x	36	571,6861111	166,5333333	72,781	686,7	9,8	571,6861111	166,5333333	72,781	686,7	9,8	12/22/2006	9/11/2018	11,7207392197125	47,1	1,61	18,1705952702442	1	3	5	5	3	4	2	4	1	4	1	1	2	5	4	1	2	3	2	5	2	5	4	2	3	3
JSR	6	2	24	2	JP05	S38x	68	537,3555556	110,0222222	50,622	554,9	6,5	537,3555556	110,0222222	50,622	554,9	6,5	9/15/2006	9/11/2018	11,9890485968515	74,5	1,723	25,0949143556047	2	2	3	3	1	1	2	5	2	3	1	2	5	4	4	1	5	999	1	3	2	2	3	2	2	4
JSR	6	2	24	2	AF20	T15x	999	511,3833333	116,7166667	94,1	903,5	13,2	511,3833333	116,7166667	94,1	903,5	13,2	1/1/1900	9/11/2018	999	999	999	999	1	1	5	5	1	1	3	4	1	5	1	1	1	3	5	1	4	3	1	5	2	5	5	1	4	5
JSR	6	2	24	2	DU31	C18x	70	556,8566667	88,96666667	54,977	556,3	8,2	556,8566667	88,96666667	54,977	556,3	8,2	1/31/2006	9/11/2018	12,6105407255305	61,1	1,653	22,3612204468658	3	1	5	5	1	2	1	4	2	4	1	1	2	3	4	2	2	5	1	5	5	4	4	4	4	4
JSR	6	2	24	2	II04	C17x	42	482,0571429	149,3571429	85,871	885,9	10,7	482,0571429	149,3571429	85,871	885,9	10,7	3/4/2006	9/11/2018	12,5229295003422	59,4	1,604	23,0875429879167	3	3	4	2	3	5	3	3	3	3	1	1	1	5	3	2	3	3	1	5	1	2	3	1	2	5
JSR	6	2	24	2	SD18	T27x	45	591,9357143	116,9214286	45,429	481,4	6,8	591,9357143	116,9214286	45,429	481,4	6,8	4/18/2007	9/11/2018	11,4004106776181	49,4	1,591	19,5158103742729	3	5	5	4	1	3	3	3	1	3	2	1	2	3	3	1	4	5	2	5	5	4	5	5	3	5
JSR	6	2	24	2	RA07	C16x	41	514,5785714	177,5047619	91,345	883,6	9,8	514,5785714	177,5047619	91,345	883,6	9,8	4/7/2007	9/11/2018	11,4305270362765	49,2	1,576	19,8085495632456	1	1	3	5	5	1	1	3	1	4	1	1	1	4	5	1	4	5	1	5	1	999	4	3	3	4
JSR	6	2	24	2	ER18	C13x	70	583,7333333	128,2066667	68,86	710,9	7,6	9999	9999	9999	9999	9999	8/18/2006	9/11/2018	12,0657084188912	53,3	1,646	19,6728620803184	5	1	3	2	3	1	2	1	3	2	2	3	1	3	2	2	1	3	3	2	3	3	4	1	3	3
JSR	6	2	24	2	IM16	T05x	66	473,775	127,15	64,575	834,4	10,5	9999	9999	9999	9999	9999	2/16/2007	9/11/2018	11,5674195756331	41,5	1,451	19,711209408564	1	2	3	5	1	3	1	4	1	4	1	1	1	3	3	1	2	4	1	5	2	3	4	3	2	4
KMR	6ab	2	19	1	MT26	S07x	33	526,8611111	171,6111111	87,028	836,3	11,4	526,8611111	171,6111111	87,028	836,3	11,4	1/26/2007	9/11/2018	11,6249144421629	62,5	1,553	25,9141582107041	3	1	1	4	4	5	2	1	5	2	5	1	5	2	4	5	2	5	1	5	5	5	5	2	5	5
KMR	6ab	2	19	1	AM05	S25x	48	501,7690476	184,5928571	96,924	1106,6	14,1	501,7690476	184,5928571	96,924	1106,6	14,1	10/5/2006	9/11/2018	11,9342915811088	35,4	1,46	16,6072433852505	1	5	5	5	1	2	4	5	1	5	1	1	2	5	5	1	5	5	1	5	3	5	5	4	5	5
KMR	6ab	2	19	1	SA26	S17x	40	507,6166667	115,4119048	78,686	824,1	11,5	507,6166667	115,4119048	78,686	824,1	11,5	4/26/2007	9/11/2018	11,378507871321	76,5	1,563	31,2743244745913	1	4	5	5	1	1	1	5	1	5	1	1	2	5	5	1	1	5	1	5	5	4	5	5	4	5
KMR	6ab	2	19	1	SG02	S30x	45	575,5095238	170,052381	71,724	693	9,4	575,5095238	170,052381	71,724	693	9,4	11/2/2006	9/11/2018	11,8576317590691	37,8	1,502	16,7552894409762	1	1	5	5	1	1	1	5	1	4	1	1	1	5	5	1	3	5	1	5	999	5	5	999	3	5
KMR	6ab	2	19	1	DT17	S28x	999	527,45	184,0714286	87,479	931,5	9,9	527,45	184,0714286	87,479	931,5	9,9	5/17/2007	9/11/2018	11,3210130047912	47,7	1,656	17,3939298466709	2	999	5	5	1	2	999	5	1	4	2	1	2	5	4	1	3	5	1	5	4	5	5	999	5	5
KMR	6ab	2	19	1	DJ31	S21x	41	539,3166667	128,5047619	46,893	532,7	7,1	539,3166667	128,5047619	46,893	532,7	7,1	10/31/2006	9/11/2018	11,8631074606434	35,4	1,63	13,3237984116828	2	3	5	4	1	1	999	4	1	3	1	1	2	5	3	1	3	4	1	5	4	3	5	3	3	5
KMR	6ab	2	19	1	AI27	S44x	999	549,8027778	143,35	72,014	745	10	549,8027778	143,35	72,014	745	10	10/27/2005	9/11/2018	12,8733744010951	47,4	1,53	20,2486223247469	1	1	5	5	1	1	1	3	1	5	1	1	1	4	5	1	1	1	1	5	5	3	5	4	3	5
KMR	6ab	2	19	1	BS19	S32x	47	552,1047619	154,5380952	65,357	642,8	8,2	552,1047619	154,5380952	65,357	642,8	8,2	8/19/2006	9/11/2018	12,062970568104	62,3	1,589	24,6740393065763	2	3	4	4	1	2	1	2	1	2	2	1	1	4	3	3	1	3	1	5	2	999	5	3	999	4
KMR	6ab	2	19	1	KS26	S43x	69	575,5541667	134,6708333	87,025	814,4	10,6	9999	9999	9999	9999	9999	5/26/2007	9/11/2018	11,2963723477071	41,6	1,511	18,2206724917339	1	3	4	5	1	1	3	4	1	5	1	1	3	4	4	3	3	4	1	5	3	4	5	3	4	5
KMR	6ab	2	19	1	JL26	S33x	74	599,1916667	136,4444444	81,031	719,7	9,8	599,1916667	136,4444444	81,031	719,7	9,8	10/26/2006	9/11/2018	11,8767967145791	999	999	999	1	4	5	4	1	2	3	4	1	3	2	1	1	4	4	2	3	4	1	5	1	4	5	2	3	4
KMR	6ab	2	19	1	SH01	S36x	41	599,83	137,43	70,14	668,8	7,7	599,83	137,43	70,14	668,8	7,7	10/1/2006	9/11/2018	11,9452429842574	46,8	1,638	17,4428745857317	2	2	4	5	1	3	1	4	2	3	1	1	1	4	5	1	1	4	1	5	4	3	5	3	3	4
KMR	6ab	2	19	1	MW19	S31x	53	596,8738095	130,15	84,405	761,5	10,3	596,8738095	130,15	84,405	761,5	10,3	10/19/2006	9/11/2018	11,895961670089	41,3	1,438	19,9724930894207	2	4	5	5	1	2	2	4	1	999	1	1	2	5	4	4	3	5	1	5	5	5	5	5	4	5
KMR	6ab	2	19	1	DP25	S42x	999	540,1027778	176,9083333	88,822	891,1	11,8	540,1027778	176,9083333	88,822	891,1	11,8	1/1/1900	9/11/2018	999	999	999	999	1	3	5	5	2	2	3	4	2	3	1	1	3	3	4	2	1	3	1	5	3	4	5	3	3	5
KMR	6ab	2	19	1	EM25	S41x	68	553,83	132,8333333	66,337	671,5	8,1	553,83	132,8333333	66,337	671,5	8,1	7/25/2007	9/11/2018	11,1321013004791	50,5	1,507	22,2364202621784	2	3	4	4	2	2	2	3	1	3	2	1	2	2	3	2	2	3	1	5	2	3	5	3	3	5
KMR	6ab	2	19	1	MA09	S40x	37	591,625	136,1888889	82,019	757,6	9,4	591,625	136,1888889	82,019	757,6	9,4	3/9/2007	9/11/2018	11,5099247091034	54,7	1,473	25,2105216826617	2	3	4	5	1	1	1	5	1	5	2	1	1	5	5	1	2	5	1	5	3	5	5	5	5	5
KMR	6ab	2	19	1	ML22	S12x	70	538,975	164,3888889	88,303	819,1	11,3	538,975	164,3888889	88,303	819,1	11,3	2/22/2007	9/11/2018	11,5509924709103	36,9	1,511	16,1620868977159	2	2	4	4	1	4	1	3	1	4	1	1	1	2	3	1	2	4	1	5	1	3	5	1	999	3
KMR	6ab	2	19	1	AJ26	S29x	48	421,0285714	155,8285714	71,714	992,9	16,3	421,0285714	155,8285714	71,714	992,9	16,3	11/26/2006	9/11/2018	11,791923340178	30,6	1,431	14,9431501039428	2	1	3	3	3	1	1	2	3	3	999	2	1	999	4	2	1	3	1	5	2	3	5	2	3	5
KMR	6ab	2	19	1	VS11	S37x	72	528,7033333	177,2333333	76,863	771,2	9,4	528,7033333	177,2333333	76,863	771,2	9,4	9/11/2006	9/11/2018	12	37	1,489	16,6883088473746	2	3	5	5	1	3	2	5	2	999	5	1	2	4	5	1	3	5	1	5	4	5	4	999	5	5
KMR	6ab	2	19	1	ST06	S38x	55	450,1972222	156,6611111	88,642	927,6	12,3	450,1972222	156,6611111	88,642	927,6	12,3	8/6/2007	9/11/2018	11,0992470910335	39,7	1,501	17,6209420235499	999	999	999	999	999	999	999	999	999	999	999	999	999	999	999	999	999	999	999	5	4	5	5	3	5	999
KMR	6ab	2	19	1	ST06	S34x	999	541,0305556	121,0027778	65,633	711	8,5	541,0305556	121,0027778	65,633	711	8,5	8/6/2006	9/11/2018	12,0985626283368	48,3	1,587	19,1775567792663	1	4	999	5	1	1	999	5	1	5	3	1	5	5	5	2	5	5	1	5	5	5	3	3	5	5
KMR	6ab	2	19	1	MA11	S45x	41	471,1619048	160,052381	82,929	900,1	10,8	471,1619048	160,052381	82,929	900,1	10,8	2/11/2007	9/11/2018	11,5811088295688	39	1,527	16,7257858867819	1	1	5	5	1	1	1	5	1	5	1	1	1	5	5	1	5	5	1	5	5	5	5	5	5	5
KMR	6ab	2	19	1	BR04	S39x	33	528,17	173,61	76,02	770,7	11,4	528,17	173,61	76,02	770,7	11,4	3/4/2007	9/11/2018	11,523613963039	35,1	1,516	15,2724500664852	1	1	4	5	1	1	1	5	1	4	1	1	1	4	5	1	3	5	1	5	5	5	5	4	5	5
KMR	6ab	2	19	1	DH27	S35x	43	535,525	138,9666667	80,258	888	13	535,525	138,9666667	80,258	888	13	1/27/2007	9/11/2018	11,6221765913758	48,8	1,523	21,0387539884175	1	4	5	4	1	999	999	5	1	3	1	999	3	5	5	1	5	4	1	5	3	5	5	999	5	5
KMR	6cd	2	20	1	SF21	T39x	999	557,1944444	143,3111111	72,494	708,4	8,1	557,1944444	143,3111111	72,494	708,4	8,1	1/1/1900	9/11/2018	999	999	999	999	1	2	5	5	1	1	1	3	2	2	1	2	1	4	4	1	1	3	2	5	2	2	5	1	3	3
KMR	6cd	2	20	1	AM07	T29x	59	9999	9999	9999	9999	9999	9999	9999	9999	9999	9999	12/7/2005	9/11/2018	12,7611225188227	75,7	1,746	24,8317542043407	2	3	1	3	1	2	4	4	1	2	1	1	4	5	3	2	1	3	1	5	1	4	5	1	3	5
KMR	6cd	2	20	1	KA13	T21x	25	530,8916667	130,5	76,775	728,9	10,8	530,8916667	130,5	76,775	728,9	10,8	3/13/2007	9/11/2018	11,4989733059548	62,5	1,617	23,9034164292579	3	4	2	4	1	1	4	4	1	3	1	1	4	4	3	1	4	3	1	5	3	2	3	4	2	3
KMR	6cd	2	20	1	RA02	T35x	26	529,9	133,8261905	69,988	700,5	9,7	529,9	133,8261905	69,988	700,5	9,7	1/1/2006	9/11/2018	12,6926762491444	39,3	1,538	15,6830569909521	1	1	5	5	1	1	1	5	2	4	1	1	2	5	3	1	2	4	1	5	1	5	5	1	4	5
KMR	6cd	2	20	1	FO01	T34x	999	453,225	173,625	98,817	1020,9	11,8	453,225	173,625	98,817	1020,9	11,8	6/1/2007	9/11/2018	11,2799452429843	49,2	1,52	21,2950138504155	1	2	3	4	1	1	1	3	1	1	1	1	1	2	3	1	1	3	3	5	1	4	5	1	1	5
KMR	6cd	2	20	1	CG21	T17x	47	574,1428571	108,2833333	64,717	619,1	8,3	574,1428571	108,2833333	64,717	619,1	8,3	10/21/2007	9/11/2018	10,8911704312115	70,6	1,615	27,0682168907974	2	4	4	4	2	1	3	4	1	4	1	1	2	3	4	1	3	4	1	5	5	4	5	3	4	4
KMR	6cd	2	20	1	MS16	T14x	54	557,3333333	135,1166667	78,95	730,3	9,3	9999	9999	9999	9999	9999	6/16/2006	9/11/2018	12,2381930184805	52,2	1,61	20,1381119555573	1	1	3	5	1	4	2	3	1	4	1	1	1	4	5	1	4	5	2	5	1	3	5	1	3	5
KMR	6cd	2	20	1	EM20	T10x	74	531,4888889	142,9527778	86,725	858,6	12	531,4888889	142,9527778	86,725	858,6	12	4/20/2007	9/11/2018	11,3949349760438	49,5	1,6423	18,337075455028	1	1	5	5	1	1	1	5	1	1	2	1	5	5	4	2	4	4	1	5	5	5	5	5	5	5
KMR	6cd	2	20	1	SM08	T18x	41	603,2138889	101,5833333	64,703	585,1	8,7	603,2138889	101,5833333	64,703	585,1	8,7	5/8/2007	9/11/2018	11,3456536618754	73,8	1,624	27,9823582227183	2	4	3	2	3	3	2	4	2	3	3	2	2	3	2	1	3	2	2	5	4	1	5	999	2	5
KMR	6cd	2	20	1	HF15	T13x	66	507,1761905	121,7642857	80,917	762,6	11,9	507,1761905	121,7642857	80,917	762,6	11,9	11/15/2006	9/11/2018	11,8220396988364	39,5	1,54	16,6554224995783	2	1	4	4	1	1	2	5	1	4	1	1	1	3	4	1	2	5	1	5	3	3	5	4	3	5
KMR	6cd	2	20	1	JA01	T03x	45	575,6527778	154,8777778	62,803	645,6	7,8	575,6527778	154,8777778	62,803	645,6	7,8	4/1/2007	9/11/2018	11,4469541409993	57,4	1,522	24,778932209331	1	5	5	5	1	1	3	5	1	5	1	1	1	5	5	1	5	5	1	5	5	5	5	5	3	5
KMR	6cd	2	20	1	RA20	T22x	999	561,4361111	133,9972222	88,567	805,4	11	561,4361111	133,9972222	88,567	805,4	11	1/1/1900	9/11/2018	999	999	999	999	1	2	3	5	1	2	4	5	1	4	2	1	1	5	5	1	5	5	1	5	4	5	5	5	5	5
KMR	6cd	2	20	1	SM19		70											11/19/2006	9/11/2018	11,8110882956879	28,4	1,49	12,7922165668213
KMR	6cd	2	20	1	PM01	T32x	33	476,8633333	135,7	98,637	966,4	13,2	9999	9999	9999	9999	9999	12/1/2006	9/11/2018	11,7782340862423	47,2	1,621	17,9628800129089	1	1	5	5	1	1	1	3	1	4	1	1	1	4	3	1	3	5	1	5	3	4	5	4	4	5
KMR	6cd	2	20	1	EG25	T20x	63	489,6527778	140,575	114,939	1586,6	12,6	489,6527778	140,575	114,939	1586,6	12,6	10/25/2006	9/11/2018	11,8795345653662	38,2	1,454	18,0690179725237	1	1	5	5	1	1	1	5	1	5	1	1	1	5	5	1	4	5	1	5	3	4	5	4	3	4
KMR	6cd	2	20	1	RG23	T16x	999	535,9285714	101,8904762	55,61	580,4	7,2	535,9285714	101,8904762	55,61	580,4	7,2	3/23/2007	9/11/2018	11,4715947980835	79,5	1,657	28,9549028298956	3	4	4	3	1	3	2	4	2	3	2	2	1	4	3	1	2	3	2	5	999	2	3	3	2	3
KMR	6cd	2	20	1	SA06	T19x	45	535,2958333	97,5625	63,142	748,7	8,9	9999	9999	9999	9999	9999	2/6/2007	9/11/2018	11,5947980835044	38,7	1,456	18,2552680835648	1	2	5	5	1	1	3	5	1	5	1	1	1	5	5	1	5	5	1	5	5	5	5	4	4	5
KMR	6cd	2	20	1	MM16	T09x	51	496,85	152,7916667	72,192	815,3	11	496,85	152,7916667	72,192	815,3	11	12/16/2006	9/11/2018	11,7371663244353	46,6	1,619	17,7783814119011	4	3	5	5	1	5	5	4	2	5	3	1	5	4	4	1	4	5	1	5	3	5	5	3	999	4
KMR	6cd	2	20	1	GA17	T06x	63	601,0095238	111,4238095	48,71	489	7,7	601,0095238	111,4238095	48,71	489	7,7	3/17/2006	9/11/2018	12,4873374401095	48,1	1,582	19,219058913408	1	1	4	5	1	1	999	5	1	4	2	1	2	5	4	1	3	4	1	5	3	4	4	3	3	4
KMR	6cd	2	20	1	MG01	T07x	60	468,4571429	142,5714286	92,686	1047	10,6	468,4571429	142,5714286	92,686	1047	10,6	8/1/2007	9/11/2018	11,1129363449692	37,9	1,513	16,5562262987136	1	1	3	5	1	1	1	5	1	5	1	1	3	5	4	1	2	5	1	5	3	4	3	2	3	3
LTR	6a	1	10	1	J11	J11	999	261,0555556	396,5	108,111	1288,1	13,5	261,0555556	396,5	108,111	1288,1	13,5	8/13/2006	9/12/2017	11,0828199863107	40,1	1,55	16,690946930281	1	1	5	5	1	1	1	5	1	5	1	1	1	5	5	1	5	5	1	5	3	5	5	5	5	5
LTR	6a	1	10	1	J14	J14	43	464,9722222	263,0555556	54,806	709,1	8,3	464,9722222	263,0555556	54,806	709,1	8,3	5/3/2006	9/12/2017	11,3620807665982	39,3	1,58	15,7426694439994	3	2	4	3	1	2	1	2	1	3	3	1	1	4	3	1	1	3	1	4	3	3	5	4	2	3
LTR	6a	1	10	1	J15	J15	999	423,7222222	280,3333333	71,944	897,2	11,8	423,7222222	280,3333333	71,944	897,2	11,8	4/25/2006	9/12/2017	11,3839835728953	43,5	1,5	19,3333333333333	3	2	5	4	1	4	2	3	3	4	2	1	1	1	4	3	3	4	1	3	3	3	3	3	2	4
LTR	6a	1	10	1	J17	J17	67	416,4444444	263,7777778	56,611	754,9	11,3	416,4444444	263,7777778	56,611	754,9	11,3	5/21/2005	9/12/2017	12,3121149897331	43,4	1,59	17,1670424429413	1	4	3	4	1	2	1	999	3	4	1	1	2	3	3	1	999	4	1	5	1	5	5	1	5	5
LTR	6a	1	10	1	J18	J18	48	472,8666667	268,1666667	70,167	810,7	10,6	472,8666667	268,1666667	70,167	810,7	10,6	3/14/2006	9/12/2017	11,4989733059548	33,7	1,51	14,7800535064252	1	2	5	5	1	1	1	3	1	3	1	1	1	3	5	999	1	4	1	5	1	5	3	3	3	3
LTR	6b	1	11	1	K1	K1	33	291,5	310,5555556	50,278	1013,4	15,7	291,5	310,5555556	50,278	1013,4	15,7	10/18/2005	9/12/2017	11,9014373716632	50,3	1,54	21,2093101703491	1	3	1	1	1	1	4	5	1	5	1	1	3	5	5	1	2	5	1	5	5	5	5	3	5	5
LTR	6b	1	11	1	K10	K10	46	9999	9999	9999	9999	9999	9999	9999	9999	9999	9999	12/11/2005	9/12/2017	11,7535934291581	41,5	1,53	17,7282241872784	4	1	3	4	1	1	2	4	1	5	1	1	1	5	4	1	3	3	1	4	2	3	4	3	2	1
LTR	6b	1	11	1	K11	K11	999	387,4166667	200,875	42,208	652,7	11,8	9999	9999	9999	9999	9999	5/26/2005	9/12/2017	12,2984257357974	45,1	1,56	18,5322156476003	1	4	4	5	1	3	1	4	1	5	1	1	3	4	5	4	4	4	1	5	3	4	5	4	3	4
LTR	6b	1	11	1	K12	K12	999	9999	9999	9999	9999	9999	9999	9999	9999	9999	9999	2/21/2005	9/12/2017	12,5557837097878	53,4	1,66	19,3787196980694	2	1	3	5	1	1	1	5	1	4	1	1	1	4	5	1	1	5	1	5	1	5	5	1	3	5
LTR	6b	1	11	1	K13	K13	49	489,8095238	286,7380952	51,31	656	7,5	489,8095238	286,7380952	51,31	656	7,5	1/14/2006	9/12/2017	11,6605065023956	43,3	1,52	18,7413434903047	1	1	3	5	3	1	2	4	3	5	4	2	1	3	5	2	1	5	1	5	4	5	5	4	4	5
LTR	6b	1	11	1	K15	K15	56	359,9333333	212,7333333	35,333	672,8	7,4	359,9333333	212,7333333	35,333	672,8	7,4	6/30/2006	9/12/2017	11,2032854209446	999	999	999	1	1	4	5	2	1	1	3	2	5	1	1	1	4	5	1	1	4	1	5	2	3	5	3	3	4
LTR	6b	1	11	1	K16	K16	33	9999	9999	9999	9999	9999	9999	9999	9999	9999	9999	12/18/2004	9/12/2017	12,7337440109514	57	1,68	20,1955782312925	1	1	5	5	1	1	1	5	1	4	1	1	1	4	4	1	1	4	2	4	1	5	2	1	5	2
LTR	6b	1	11	1	K2	K2	29	473,6190476	220,7142857	51,095	613,6	9	473,6190476	220,7142857	51,095	613,6	9	3/15/2006	9/12/2017	11,4962354551677	46,7	1,64	17,3631766805473	3	1	5	4	2	1	4	3	1	3	3	2	1	3	3	1	3	3	1	5	3	3	2	1	3	3
LTR	6b	1	11	1	K4	K4	48	482,5277778	223,4444444	42,361	584	8,2	482,5277778	223,4444444	42,361	584	8,2	8/23/2006	9/12/2017	11,0554414784394	45,6	1,63	17,1628589709812	1	1	5	5	1	1	1	3	1	3	1	1	1	5	5	1	1	5	1	5	1	5	3	1	3	1
LTR	6b	1	11	1	K5	K5	999	9999	9999	9999	9999	9999	9999	9999	9999	9999	9999	3/18/2005	9/12/2017	12,4873374401095	48,2	1,7	16,6782006920415	2	3	5	5	2	2	999	3	2	3	999	1	4	4	4	1	4	3	2	5	999	2	5	1	4	5
LTR	6b	1	11	1	K6	K6	999	401,1	245,9333333	70,367	847,4	14	401,1	245,9333333	70,367	847,4	14	3/7/2006	9/12/2017	11,5181382614648	65,6	1,76	21,1776859504132	1	3	2	5	1	2	1	3	2	3	1	1	1	2	4	1	2	3	1	5	2	3	3	2	3	4
LTR	6b	1	11	1	K7	K7	69	348,952381	288,8333333	69,357	959,3	9,6	348,952381	288,8333333	69,357	959,3	9,6	1/1/1900	9/12/2017	999	40,6	1,59	16,0594913175903	1	1	4	5	4	3	1	3	2	3	1	2	1	3	3	1	2	3	2	5	3	3	3	3	3	2
LTR	6b	1	11	1	K8	K8	23	256	345,8333333	68,167	1090	15,9	9999	9999	9999	9999	9999	3/14/2006	9/12/2017	11,4989733059548	35,3	1,45	16,7895362663496	1	3	5	5	5	2	3	5	5	5	1	1	1	5	5	1	4	5	1	5	1	5	5	3	4	5
MPR	6ac	1	12	2	L1	L1	26	507,65	198,8055556	80,878	793,6	20,4	507,65	198,8055556	80,878	793,6	20,4		9/12/2017		44,8	1,64	16,656751933373	1	1	5	5	1	1	1	5	1	5	1	1	1	3	3	1	1	5	1	5	1	5	5	1	5	5
MPR	6ac	1	12	2	L10	L10	59	457,8833333	204,3583333	66,258	755,2	20,1	457,8833333	204,3583333	66,258	755,2	20,1		9/12/2017		30,3	1,47	14,0219353047341	1	1	5	5	1	1	1	1	3	3	1	1	1	1	3	1	1	3	1	5	2	5	2	4	5	1
MPR	6ac	1	12	2	L11	L11	999	420,53	166,6533333	98,617	980,1	23,5	420,53	166,6533333	98,617	980,1	23,5		9/12/2017		51	1,58	20,4294183624419	3	5	5	5	1	1	5	5	1	5	3	1	4	5	5	1	3	5	1	5	1	5	5	3	4	5
MPR	6ac	1	12	2	L12	L12	51	480,5333333	171,3066667	104,76	983,6	23,4	480,5333333	171,3066667	104,76	983,6	23,4		9/12/2017		62,8	1,73	20,9829930836313	1	2	5	5	1	1	1	5	1	5	1	1	2	5	5	1	5	5	1	5	4	4	5	5	4	5
MPR	6ac	1	12	2	L13	L13	34	9999	9999	9999	9999	9999	9999	9999	9999	9999	9999		9/12/2017		47,6	1,58	19,0674571382791	1	1	5	5	1	1	1	5	1	5	1	1	1	5	5	1	3	5	1	5	1	5	5	2	4	5
MPR	6ac	1	12	2	L14	L14	999	433,5583333	223,4583333	57,65	752,6	18,6	433,5583333	223,4583333	57,65	752,6	18,6		9/12/2017		999	999	999	3	4	5	5	2	3	3	5	1	5	1	1	3	4	5	1	3	4	1	5	4	4	3	4	4	4
MPR	6ac	1	12	2	L15	L15	999	475,84	170,56	85	821,1	21,8	475,84	170,56	85	821,1	21,8		9/12/2017		63,3	1,61	24,4203541530034	1	5	5	5	1	3	2	5	2	5	1	1	1	5	5	1	2	5	1	5	3	5	5	5	5	4
MPR	6ac	1	12	2	L16	L16	34	500,7972222	115,9444444	57,258	662,2	16,1	500,7972222	115,9444444	57,258	662,2	16,1		9/12/2017		57,6	1,64	21,4158239143367	1	1	5	5	1	1	1	5	1	5	1	1	1	5	5	1	2	5	1	5	3	5	4	3	5	4
MPR	6ac	1	12	2	L18	L18	45	492,48	174,2666667	95,653	931,2	21,3	492,48	174,2666667	95,653	931,2	21,3		9/12/2017		53,2	1,55	22,1436004162331	3	1	5	5	1	3	1	4	2	4	1	1	1	3	5	1	1	5	1	5	3	5	5	3	4	5
MPR	6ac	1	12	2	L2	L2	49	529,7361111	121,6972222	53,4	550,6	14,2	529,7361111	121,6972222	53,4	550,6	14,2		9/12/2017		59,9	1,61	23,1086763627946	4	5	5	4	1	4	3	5	1	3	2	1	4	5	3	1	4	5	1	5	4	2	5	5	1	3
MPR	6ac	1	12	2	L22	L22	48	446,4527778	194,0472222	105,667	1013	23,7	446,4527778	194,0472222	105,667	1013	23,7		9/12/2017		28,6	1,38	15,0178533921445	2	3	4	999	2	3	1	3	2	3	2	2	2	3	3	2	2	4	1	5	3	4	4	2	3	4
MPR	6ac	1	12	2	L23	L23	33	512,8138889	225,6583333	68,694	749,7	19,9	512,8138889	225,6583333	68,694	749,7	19,9		9/12/2017		31,3	1,45	14,8870392390012	2	3	4	4	3	2	1	3	1	4	2	2	2	3	4	2	2	4	1	3	2	4	3	2	3	4
MPR	6ac	1	12	2	L3	L3	41	458,6083333	160,5416667	78,1	849,7	21,1	458,6083333	160,5416667	78,1	849,7	21,1		9/12/2017		50,5	1,49	22,7467231205802	1	2	5	5	1	1	1	2	1	4	1	1	1	2	5	1	1	4	1	5	2	4	5	2	3	3
MPR	6ac	1	12	2	L4	L4	17	564,6555556	183,7916667	75,719	743,4	18,2	564,6555556	183,7916667	75,719	743,4	18,2		9/12/2017		36,7	1,48	16,754930606282	1	3	5	4	1	1	1	5	1	4	1	1	2	5	4	1	2	4	1	5	5	4	5	4	4	5
MPR	6ac	1	12	2	L5	L5	27	542,575	117,9388889	65,153	639,6	14,3	542,575	117,9388889	65,153	639,6	14,3		9/12/2017		999	999	999	4	3	5	5	3	2	1	3	3	2	1	2	2	4	3	1	4	3	2	5	2	3	4	4	3	4
MPR	6ac	1	12	2	L7	L7	60	421,5166667	216,8555556	108,794	1089,6	20,9	421,5166667	216,8555556	108,794	1089,6	20,9		9/12/2017		32,7	1,44	15,7696759259259	3	2	3	3	1	4	1	2	2	2	3	1	1	1	3	2	1	3	2	4	2	3	3	2	3	4
MPR	6ac	1	12	2	L8	L8	48	469,4722222	199,3888889	101,472	996	25,3	469,4722222	199,3888889	101,472	996	25,3		9/12/2017		59,3	1,59	23,456350619042	1	2	5	5	1	1	1	5	1	5	1	1	1	5	5	1	4	5	1	5	1	3	5	5	4	5
MPR	6ac	1	12	2	L9	L9	999	9999	9999	9999	9999	9999	9999	9999	9999	9999	9999		9/12/2017		999	999	999	3	5	5	4	4	3	4	5	4	4	2	1	1	5	4	4	5	4	1	4	3	5	4	4	4	5
MPR	6c	1	9	2	I1	I1	89	388,2138889	199,4527778	105,333	1272,4	24,8	388,2138889	199,4527778	105,333	1272,4	24,8		9/12/2017		30,8	1,39	15,9412038714352	5	1	5	5	1	5	1	5	1	999	1	1	1	1	5	1	1	5	1	5	1	5	5	5	5	5
MPR	6c	1	9	2	I10	I10	69	495,3694444	211,8416667	78,789	856,5	17,2	495,3694444	211,8416667	78,789	856,5	17,2		9/12/2017		45,1	1,54	19,0166975881262	2	2	999	5	999	3	1	3	1	4	1	1	2	4	4	1	2	5	1	4	3	4	3	3	4	4
MPR	6c	1	9	2	I12	I12	27	9999	9999	9999	9999	9999	9999	9999	9999	9999	9999		9/12/2017		40,3	1,55	16,7741935483871	1	4	5	5	1	4	3	5	1	4	2	1	4	5	5	3	5	5	1	5	4	5	5	3	5	5
MPR	6c	1	9	2	I2	I2	33	489,2888889	227,6361111	81,242	839,6	21,8	489,2888889	227,6361111	81,242	839,6	21,8		9/12/2017		64,5	1,6	25,1953125	1	2	4	5	1	2	2	5	1	5	1	1	1	3	5	1	2	5	1	5	3	4	4	3	4	4
MPR	6c	1	9	2	I4	I4	27	9999	9999	9999	9999	9999	9999	9999	9999	9999	9999		9/12/2017		47,7	1,59	18,8679245283019	1	2	3	4	2	1	2	2	3	2	1	2	2	2	4	1	3	3	2	5	1	3	5	1	3	5
MPR	6c	1	9	2	I5	I5	47	9999	9999	9999	9999	9999	9999	9999	9999	9999	9999		9/12/2017		52,6	1,62	20,0426764212772	1	4	5	5	5	1	1	3	1	5	1	1	1	3	5	1	1	5	1	5	3	4	5	3	4	5
MPR	6c	1	9	2	I7	I7	51	9999	9999	9999	9999	9999	9999	9999	9999	9999	9999		9/12/2017		52,4	1,6	20,46875	1	1	3	5	1	1	1	3	2	4	2	1	1	4	1	1	2	5	1	5	1	5	5	2	3	5
MPR	6c	1	9	2	I9	I9	999	488,2305556	135,7833333	74,986	728,8	14,6	488,2305556	135,7833333	74,986	728,8	14,6		9/12/2017		47,9	1,67	17,1752303775682	2	2	3	4	2	2	1	3	2	3	2	1	1	3	3	1	1	3	1	5	4	4	4	5	4	5
MWB	6a	1	1	2	A1	A1	89	445,2595238	183,4214286	89,89	1132,4	20,1	445,2595238	183,4214286	89,89	1132,4	20,1	12/10/2005	9/12/2017	11,7563312799452	33,2	1,52	14,3698060941828	1	1	3	5	3	1	1	2	3	5	1	1	2	4	5	1	3	5	2	5	2	4	5	2	5	5
MWB	6a	1	1	2	A11	A11	63	438,452381	193,4166667	76,988	911,4	20,7	438,452381	193,4166667	76,988	911,4	20,7	5/7/2006	9/12/2017	11,3511293634497	42,3	1,6	16,5234375	1	1	4	5	1	1	1	4	1	5	1	1	1	2	5	1	1	5	1	5	2	3	5	3	2	5
MWB	6a	1	1	2	A12	A12	56	420,8566667	210,4333333	109,51	1177,2	19,8	420,8566667	210,4333333	109,51	1177,2	19,8	1/8/2006	9/12/2017	11,6769336071184	36,2	1,53	15,4641377248067	3	2	4	5	1	3	1	4	1	3	1	3	2	3	3	1	4	4	2	5	3	3	5	4	3	5
MWB	6a	1	1	2	A13	A13	73	460,9958333	207,1958333	108,558	1045,2	27,5	460,9958333	207,1958333	108,558	1045,2	27,5	2/6/2006	9/12/2017	11,5975359342916	39,1	1,53	16,7029774872912	2	3	5	5	1	4	3	5	1	5	2	1	3	5	5	1	4	5	1	5	4	4	5	4	4	5
MWB	6a	1	1	2	A15	A15	47	572,15	141,2761905	67,145	755,5	16,2	572,15	141,2761905	67,145	755,5	16,2	7/16/2006	9/12/2017	11,1594798083504	999	999	999	1	1	4	5	1	1	1	4	1	5	1	1	1	4	5	1	1	5	1	5	3	5	5	5	4	5
MWB	6a	1	1	2	A16	A16	999	465,997619	202,1761905	94,683	1029,8	23,4	465,997619	202,1761905	94,683	1029,8	23,4	1/25/2006	9/12/2017	11,6303901437372	34,2	1,55	14,2351716961498	1	1	2	5	1	1	1	5	1	5	1	1	1	3	5	1	1	5	1	5	4	4	5	4	3	5
MWB	6a	1	1	2	A18	A18	53	464,22	152,1033333	71,477	742,9	17,8	464,22	152,1033333	71,477	742,9	17,8	7/30/2005	9/12/2017	12,1204654346338	999	999	999	2	1	3	4	2	3	1	4	1	3	1	3	1	3	4	1	1	4	2	5	1	2	5	3	1	5
MWB	6a	1	1	2	A19	A19	68	429,647619	148,3285714	72,881	955,6	18,3	429,647619	148,3285714	72,881	955,6	18,3	5/31/2006	9/12/2017	11,2854209445585	48,8	1,54	20,576825771631	1	3	5	5	1	1	1	3	1	3	1	1	1	3	5	1	3	5	1	5	4	3	3	2	3	4
MWB	6a	1	1	2	A2	A2	999	409,5266667	187,6733333	98,2	1131	20,5	409,5266667	187,6733333	98,2	1131	20,5	5/25/2006	9/12/2017	11,3018480492813	41,9	1,58	16,7841692036533	2	2	4	5	1	3	1	3	2	4	1	1	2	4	3	1	1	5	2	4	3	5	4	3	4	3
MWB	6a	1	1	2	A20	A20	46	400,1366667	175,07	77,593	898,5	20,9	9999	9999	9999	9999	9999	6/10/2006	9/12/2017	11,2580424366872	999	999	999	1	2	4	5	1	1	2	5	4	999	1	1	1	4	3	1	4	4	1	5	2	4	5	2	4	5
MWB	6a	1	1	2	A21	A21	47	576,125	164,6333333	71,242	709	16,3	9999	9999	9999	9999	9999	8/3/2005	9/12/2017	12,1095140314853	999	999	999	1	1	3	5	1	1	1	5	1	5	1	1	1	4	5	1	3	5	1	5	3	5	5	3	4	5
MWB	6a	1	1	2	A22	A22	999	422,2404762	231,7333333	108,74	1168,3	23,8	422,2404762	231,7333333	108,74	1168,3	23,8	12/6/2005	9/12/2017	11,7672826830938	33,6	1,5	14,9333333333333	1	2	5	5	1	1	4	4	1	4	1	1	1	4	5	1	4	5	1	5	2	4	5	4	4	4
MWB	6a	1	1	2	A23	A23	999	487,1571429	189,152381	67,262	761,6	18,4	487,1571429	189,152381	67,262	761,6	18,4	11/3/2005	9/12/2017	11,8576317590691	39,7	1,6	15,5078125	1	2	3	5	1	1	2	5	1	3	1	1	2	4	5	1	3	5	1	5	1	4	5	3	4	4
MWB	6a	1	1	2	A24	A24	29	361,2333333	219,597619	82,598	1075,8	21,4	361,2333333	219,597619	82,598	1075,8	21,4	4/28/2006	9/12/2017	11,3757700205339	39,3	1,56	16,1489151873767	1	1	3	5	3	1	1	4	1	5	1	1	3	1	5	4	1	5	1	5	5	5	5	5	5	5
MWB	6a	1	1	2	A25	A25	47	454,9138889	236,1666667	92,419	954,2	22,9	454,9138889	236,1666667	92,419	954,2	22,9	5/5/2006	9/12/2017	11,356605065024	37,9	1,45	18,026159334126	1	999	1	5	1	3	1	4	1	3	1	1	1	2	3	1	1	5	1	5	1	3	4	1	3	3
MWB	6a	1	1	2	A26	A26	72	443,4633333	192,88	80,657	936,2	19,1	443,4633333	192,88	80,657	936,2	19,1	12/21/2005	9/12/2017	11,7262149212868	999	999	999	1	1	3	5	3	1	1	4	1	5	1	1	1	1	5	1	1	5	1	5	5	5	5	5	5	5
MWB	6a	1	1	2	A28	A28	66	466,6458333	158,4625	65,392	750,2	16,6	466,6458333	158,4625	65,392	750,2	16,6	1/2/2006	9/12/2017	11,6933607118412	51,6	1,66	18,7255044273479	2	2	4	4	1	2	4	4	1	3	1	1	4	4	3	1	2	3	1	5	1	3	5	2	2	5
MWB	6a	1	1	2	A3	A3	70	412,3666667	240,352381	78,138	911,5	21,7	412,3666667	240,352381	78,138	911,5	21,7	12/21/2005	9/12/2017	11,7262149212868	43,2	1,56	17,7514792899408	2	2	5	5	1	2	2	4	2	4	2	1	2	4	5	1	3	5	1	5	1	4	5	2	3	5
MWB	6a	1	1	2	A30	A30	999	9999	9999	9999	9999	9999	9999	9999	9999	9999	9999	6/22/2006	9/12/2017	11,2251882272416	999	999	999	999	999	999	999	999	999	999	999	999	999	999	999	999	999	999	999	999	999	999	999	999	999	999	999	999	999
MWB	6a	1	1	2	A5	A5	49	453,2214286	234,102381	91,39	922,8	21,3	453,2214286	234,102381	91,39	922,8	21,3	5/26/2006	9/12/2017	11,2991101984942	999	999	999	1	1	5	5	999	1	1	5	1	5	1	1	1	5	5	1	5	5	1	5	5	5	5	3	5	5
MWB	6a	1	1	2	A6	A6	48	516,3041667	181,5416667	82,654	719,2	19,9	9999	9999	9999	9999	9999	6/20/2006	9/12/2017	11,2306639288159	48,1	1,5	21,3777777777778	3	2	4	5	999	1	3	2	2	999	1	1	1	5	4	1	1	4	1	5	3	3	5	999	1	3
MWB	6a	1	1	2	A8	A8	55	456,6027778	220,2972222	69,933	926,6	21,8	456,6027778	220,2972222	69,933	926,6	21,8	10/18/2005	9/12/2017	11,9014373716632	33,3	1,43	16,2844148858135	1	2	5	4	1	1	4	5	1	4	1	1	1	4	5	1	999	5	1	5	1	4	5	4	4	5
MWB	6a	1	1	2	A9	A9	46	471,05	179,025	68,425	814,2	18,3	471,05	179,025	68,425	814,2	18,3	10/18/2005	9/12/2017	11,9014373716632	36,8	1,44	17,7469135802469	2	2	3	4	1	1	1	3	1	3	1	1	2	4	4	1	3	4	1	5	2	4	5	4	3	4
MWB	6b	1	2	2	B11	B11	68	466,7666667	219,7033333	92,13	952,9	21,3	9999	9999	9999	9999	9999	1/17/2006	9/12/2017	11,6522929500342	999	999	999	1	1	5	5	1	1	1	5	1	5	1	1	1	4	5	1	2	5	1	5	4	5	5	5	5	5
MWB	6b	1	2	2	B13	B13	999	441,4142857	207,6785714	92,764	1024,1	20,7	441,4142857	207,6785714	92,764	1024,1	20,7	11/24/2005	9/12/2017	11,8001368925394	42,6	1,54	17,9625569235959	1	999	3	5	1	1	1	4	1	5	1	1	1	2	5	1	2	5	1	5	1	4	5	4	3	5
MWB	6b	1	2	2	B15	B15	72	411,897619	211,3333333	95,055	1038,4	19,3	411,897619	211,3333333	95,055	1038,4	19,3	1/11/2006	9/12/2017	11,668720054757	45,1	1,59	17,8394841976188	1	1	5	5	1	5	1	5	1	5	1	1	1	5	5	1	2	5	1	5	5	5	5	5	5	5
MWB	6b	1	2	2	B16	B16	999	494,5666667	162,7766667	52,257	635,9	16,3	494,5666667	162,7766667	52,257	635,9	16,3	11/14/2005	9/12/2017	11,8275154004107	999	999	999	1	3	4	5	2	1	3	3	2	3	1	2	2	4	5	1	1	5	1	5	2	3	5	3	2	3
MWB	6b	1	2	2	B19	B19	64	496,2777778	194,7055556	70,35	751,5	17,3	496,2777778	194,7055556	70,35	751,5	17,3	2/24/2006	9/12/2017	11,5482546201232	53	1,55	22,0603537981269	3	3	4	5	2	3	3	4	3	4	2	1	3	4	5	3	4	5	1	5	5	5	5	5	5	5
MWB	6b	1	2	2	B2	B2	68	361,6452381	265,0761905	129,564	1269,7	24,1	361,6452381	265,0761905	129,564	1269,7	24,1	3/24/2006	9/12/2017	11,4715947980835	34,2	1,53	14,6097654748174	1	1	5	5	1	1	1	5	1	5	1	1	1	4	5	1	1	5	1	5	3	5	5	3	5	5
MWB	6b	1	2	2	B20	B20	81	494,225	228,5666667	111,708	1028,8	19	494,225	228,5666667	111,708	1028,8	19	6/25/2006	9/12/2017	11,2169746748802	999	999	999	1	3	5	5	1	1	1	3	1	5	1	1	1	5	5	1	1	5	1	3	5	4	2	4	4	3
MWB	6b	1	2	2	B21	B21	41	9999	9999	9999	9999	9999	9999	9999	9999	9999	9999	9/27/2006	9/12/2017	10,9596167008898	999	999	999	5	1	4	4	1	3	1	5	1	5	3	3	2	3	3	1	1	5	4	5	1	5	5	3	3	5
MWB	6b	1	2	2	B22	B22	49	421,3166667	248,61	108,073	1109	19,3	421,3166667	248,61	108,073	1109	19,3	7/6/2006	9/12/2017	11,1868583162218	49,7	1,58	19,908668482615	2	3	4	5	1	1	3	5	1	4	1	1	1	5	5	1	3	5	1	4	4	5	5	2	4	5
MWB	6b	1	2	2	B23	B23	67	9999	9999	9999	9999	9999	9999	9999	9999	9999	9999	1/19/2006	9/12/2017	11,64681724846	999	999	999	999	999	999	999	999	999	999	999	999	999	999	999	999	999	999	999	999	999	999	999	999	999	999	999	999	999
MWB	6b	1	2	2	B24	B24	999	9999	9999	9999	9999	9999	9999	9999	9999	9999	9999	1/1/1900	9/12/2017	999	999	999	999	999	999	999	999	999	999	999	999	999	999	999	999	999	999	999	999	999	999	999	999	999	999	999	999	999	999
MWB	6b	1	2	2	B4	B4	47	506,7642857	204,7571429	82,621	868,4	9,6	506,7642857	204,7571429	82,621	868,4	9,6	6/11/2006	9/12/2017	11,2553045859001	999	999	999	1	2	3	4	1	1	1	3	1	2	1	1	1	2	4	1	2	5	1	5	4	3	5	3	2	4
MWB	6b	1	2	2	B6	B6	45	504,4761905	192,3809524	66,286	707,9	16,1	504,4761905	192,3809524	66,286	707,9	16,1	11/7/2005	9/12/2017	11,8466803559206	61,4	1,74	20,2800898401374	1	2	3	5	1	1	3	4	2	4	1	1	2	4	4	1	1	1	1	4	3	3	5	3	2	4
MWB	6b	1	2	2	B7	B7	51	351,5357143	241,8642857	120,743	1329,1	24,6	351,5357143	241,8642857	120,743	1329,1	24,6	8/1/2006	9/12/2017	11,1156741957563	28,2	1,38	14,8078134845621	1	3	5	5	1	1	2	5	1	5	5	1	1	5	5	1	5	5	1	5	5	5	5	4	5	5
MWB	6c	1	3	2	C10	C10	47	327,7380952	329,0238095	57,381	940	9,9	327,7380952	329,0238095	57,381	940	9,9	11/2/2005	9/12/2017	11,8603696098563	999	999	999	1	5	5	5	1	1	5	5	1	5	1	1	3	5	5	1	5	5	1	5	4	5	5	4	5	5
MWB	6c	1	3	2	C11	C11	70	347,9761905	288,7142857	66,024	935,9	10,4	347,9761905	288,7142857	66,024	935,9	10,4	4/24/2006	9/12/2017	11,3867214236824	999	999	999	1	1	5	5	1	1	1	5	1	5	1	1	1	5	5	1	1	5	1	5	5	5	5	2	5	5
MWB	6c	1	3	2	C12	C12	43	387	308,3333333	71,667	899,1	11,4	9999	9999	9999	9999	9999	9/22/2006	9/12/2017	10,9733059548255	999	999	999	2	4	5	5	1	2	2	5	1	4	2	1	2	5	3	1	2	5	1	5	3	5	5	3	4	3
MWB	6c	1	3	2	C13	C13	68	9999	9999	9999	9999	9999	9999	9999	9999	9999	9999	6/12/2005	9/12/2017	12,2518822724162	999	999	999	3	1	5	4	3	5	5	3	3	3	1	1	2	4	3	1	2	3	3	4	4	4	5	5	4	5
MWB	6c	1	3	2	C14	C14	53	389,2777778	249,0555556	52,5	814,8	9,9	389,2777778	249,0555556	52,5	814,8	9,9	9/9/2005	9/12/2017	12,0082135523614	51	1,53	21,7864923747277	1	5	5	5	1	3	3	4	1	5	1	1	3	4	5	1	4	5	1	5	5	4	5	5	3	5
MWB	6c	1	3	2	C15	C15	70	512,0952381	188,952381	71,238	719,1	11,4	512,0952381	188,952381	71,238	719,1	11,4	8/28/2006	9/12/2017	11,0417522245038	999	999	999	2	1	3	5	3	2	1	4	1	4	1	1	1	4	3	1	1	5	1	4	4	5	5	4	3	5
MWB	6c	1	3	2	C16	C16	70	319	220,2333333	61,167	1041,4	10,6	319	220,2333333	61,167	1041,4	10,6	6/25/2006	9/12/2017	11,2169746748802	999	999	999	1	5	5	5	1	1	1	5	1	5	1	1	1	5	5	1	5	5	1	5	1	5	5	1	5	5
MWB	6c	1	3	2	C17	C17	43	462,9285714	241,1190476	34,238	557,8	7	462,9285714	241,1190476	34,238	557,8	7	6/20/2006	9/12/2017	11,2306639288159	999	999	999	3	1	3	3	1	5	1	2	1	3	1	1	1	4	3	1	1	2	1	5	1	3	5	1	3	3
MWB	6c	1	3	2	C18	C18	72	305,7777778	329,7777778	59,111	885,2	12,8	305,7777778	329,7777778	59,111	885,2	12,8	1/4/2005	9/12/2017	12,6872005475702	999	999	999	2	3	4	5	1	1	2	4	1	3	1	1	1	5	3	1	1	4	1	5	4	2	5	4	2	5
MWB	6c	1	3	2	C19	C19	59	323,2380952	341,8333333	76,643	1036,3	12,4	323,2380952	341,8333333	76,643	1036,3	12,4	9/7/2006	9/12/2017	11,0143737166324	58,9	1,55	24,5161290322581	2	2	3	5	3	2	2	3	1	3	1	1	2	2	4	1	4	2	1	5	3	3	5	4	4	5
MWB	6c	1	3	2	C2	C2	33	369,2222222	282,3611111	51,083	808,5	10,9	369,2222222	282,3611111	51,083	808,5	10,9	8/12/2005	9/12/2017	12,0848733744011	48,1	1,6	18,7890625	1	3	3	4	999	2	2	4	1	4	1	1	1	3	4	1	3	4	1	4	1	3	4	2	3	4
MWB	6c	1	3	2	C20	C20	66	384,2777778	277,8333333	54,722	875,5	9,5	384,2777778	277,8333333	54,722	875,5	9,5	10/28/2004	9/12/2017	12,8733744010951	44,9	1,47	20,7783793789625	1	2	5	5	1	1	4	2	1	3	1	1	1	5	3	1	1	3	1	5	4	5	5	5	5	5
MWB	6c	1	3	2	C21	C21	65	436,25	264,8611111	58,722	749,7	8,3	436,25	264,8611111	58,722	749,7	8,3	5/16/2005	9/12/2017	12,3258042436687	40,2	1,55	16,732570239334	2	1	4	999	2	1	1	3	2	3	1	1	1	3	3	1	4	4	1	5	5	3	5	4	3	5
MWB	6c	1	3	2	C22	C22	33	9999	9999	9999	9999	9999	9999	9999	9999	9999	9999	8/6/2006	9/12/2017	11,1019849418207	999	999	999	1	3	5	5	1	2	1	5	1	3	1	1	1	5	5	1	1	3	1	5	2	1	5	2	3	5
MWB	6c	1	3	2	C23	C23	45	9999	9999	9999	9999	9999	9999	9999	9999	9999	9999	5/6/2006	9/12/2017	11,3538672142368	999	999	999	2	1	4	4	1	2	2	3	1	3	1	2	999	1	4	1	1	1	2	1	2	3	2	1	2	3
MWB	6c	1	3	2	C24	C24	55	432,6666667	253,8095238	70,81	860,1	12	432,6666667	253,8095238	70,81	860,1	12	3/4/2005	9/12/2017	12,5256673511294	999	999	999	2	4	4	5	1	2	4	4	1	4	2	2	2	4	5	2	3	5	1	4	4	4	4	4	3	5
MWB	6c	1	3	2	C4	C4	999	9999	9999	9999	9999	9999	9999	9999	9999	9999	9999	10/27/2006	9/12/2017	10,8774811772758	999	999	999	3	3	4	5	1	4	3	5	1	999	1	999	1	5	4	1	3	5	1	5	2	4	4	4	4	5
MWB	6c	1	3	2	C5	C5	36	480,7	267,7333333	45,567	590,6	7,2	480,7	267,7333333	45,567	590,6	7,2	12/28/2004	9/12/2017	12,7063655030801	999	999	999	1	4	4	5	1	4	3	4	1	5	1	1	1	4	4	1	3	5	1	5	4	5	5	5	4	5
MWB	6c	1	3	2	C6	C6	89	472,25	197,875	76,875	822,1	11,6	472,25	197,875	76,875	822,1	11,6	7/27/2005	9/12/2017	12,1286789869952	999	999	999	3	1	2	3	1	3	1	2	1	1	3	1	1	3	2	2	1	1	2	5	5	1	2	5	1	3
MWB	6c	1	3	2	C7	C7	41	424,0666667	206,1333333	59,2	803,4	10,5	424,0666667	206,1333333	59,2	803,4	10,5	5/19/2006	9/12/2017	11,3182751540041	999	999	999	3	2	4	999	2	3	2	3	1	4	1	1	1	3	3	1	1	4	1	5	2	3	4	2	3	3
MWB	6c	1	3	2	C8	C8	27	9999	9999	9999	9999	9999	9999	9999	9999	9999	9999	3/16/2006	9/12/2017	11,4934976043806	39,1	1,46	18,3430287108276	2	4	1	999	1	3	1	2	2	3	1	1	1	3	1	1	1	4	2	5	5	5	5	1	5	3
MWB	6c	1	3	2	C9	C9	60	448,1190476	248,9285714	59,095	748,6	9,5	448,1190476	248,9285714	59,095	748,6	9,5	12/28/2005	9/12/2017	11,7070499657769	999	999	999	2	2	4	5	1	3	1	2	1	4	1	1	2	4	4	1	1	5	1	3	3	3	2	3	3	3
MWN	6	1	4	1	D1	D1	999	532,92	237,2566667	78,023	826,3	20,2	532,92	237,2566667	78,023	826,3	20,2	11/25/2005	9/12/2017	11,7973990417522	39,6	1,48	18,0788897005113	1	2	4	5	1	3	2	4	1	4	1	1	3	5	4	1	3	5	1	5	4	3	5	3	3	4
MWN	6	1	4	1	D10	D10	66	560,1861111	183,8527778	64,628	644,4	16,7	560,1861111	183,8527778	64,628	644,4	16,7	1/9/2005	9/12/2017	12,6735112936345	999	999	999	1	4	5	5	1	1	2	5	1	5	2	1	2	4	3	1	3	5	1	5	2	4	5	2	3	5
MWN	6	1	4	1	D11	D11	71	387,8361111	260,8166667	124,347	1256,2	26,2	387,8361111	260,8166667	124,347	1256,2	26,2	10/22/2005	9/12/2017	11,8904859685147	38,3	1,63	14,4152960216794	1	1	5	5	1	1	1	5	1	5	1	1	1	5	5	1	5	5	1	5	3	5	3	3	5	4
MWN	6	1	4	1	D12	D12	72	444,26	247,8	117,14	1110,5	25,6	444,26	247,8	117,14	1110,5	25,6	3/18/2006	9/12/2017	11,4880219028063	27,3	1,43	13,3502860775588	1	4	5	5	1	1	2	5	1	5	1	1	1	5	5	1	3	5	1	5	2	5	5	3	5	5
MWN	6	1	4	1	D13	D13	72	417,5266667	263,7966667	111,077	1115,4	26,3	417,5266667	263,7966667	111,077	1115,4	26,3	8/30/2006	9/12/2017	11,0362765229295	36,2	1,43	17,7025771431366	3	1	5	4	1	3	1	3	1	4	1	1	1	3	3	1	1	5	1	5	1	3	4	2	3	3
MWN	6	1	4	1	D14	D14	72	539,575	215,3777778	75,381	718,5	20,2	539,575	215,3777778	75,381	718,5	20,2	9/24/2006	9/12/2017	10,9678302532512	999	999	999	1	1	5	5	1	1	2	5	1	5	1	1	4	4	5	1	4	5	1	5	5	5	5	4	4	5
MWN	6	1	4	1	999	D15	64	426,7888889	166,4	86,978	953,6	23,7	426,7888889	166,4	86,978	953,6	23,7	4/10/2006	9/12/2017	11,4250513347023	999	999	999	999	999	999	999	999	999	999	999	999	999	999	999	999	999	999	999	999	999	999	999	999	999	999	999	999	999
MWN	6	1	4	1	D16	D16	56	459	262,6833333	120,317	1186,7	25,9	9999	9999	9999	9999	9999	6/26/2006	9/12/2017	11,2142368240931	999	999	999	1	1	3	5	1	1	1	3	1	4	1	1	2	5	5	1	2	5	1	5	5	5	5	4	5	5
MWN	6	1	4	1	D17	D17	59	478,67	195,6133333	99,517	970,5	20,5	478,67	195,6133333	99,517	970,5	20,5	1/14/2006	9/12/2017	11,6605065023956	37,5	1,54	15,8121099679541	1	1	5	999	1	1	1	5	1	5	1	1	1	5	5	1	5	4	1	5	5	4	5	1	3	1
MWN	6	1	4	1	D18	D18	41	502,4666667	230,3766667	96,957	931	23,1	502,4666667	230,3766667	96,957	931	23,1	9/15/2006	9/12/2017	10,9924709103354	999	999	999	1	3	4	5	1	1	2	3	1	5	2	1	3	3	4	1	3	5	1	5	2	3	5	5	3	5
MWN	6	1	4	1	D19	D19	68	474,9875	217,2333333	117,529	1128,8	24,9	9999	9999	9999	9999	9999	8/5/2006	9/12/2017	11,1047227926078	34,4	1,43	16,8223385006602	1	2	5	5	1	1	1	4	1	3	1	5	5	4	3	1	3	5	1	3	3	5	4	2	5	5
MWN	6	1	4	1	D2	D2	31	461,9	126,7266667	82,973	874,5	19,4	461,9	126,7266667	82,973	874,5	19,4	10/12/2005	9/12/2017	11,917864476386	999	999	999	3	3	4	5	1	2	3	4	1	3	1	1	1	4	4	1	3	4	1	5	4	3	5	4	3	5
MWN	6	1	4	1	D21	D21	72	450,4527778	212,9888889	93,392	947,3	23	450,4527778	212,9888889	93,392	947,3	23	11/3/2004	9/12/2017	12,8569472963723	65,6	1,53	28,0234097996497	4	1	5	5	1	4	1	5	1	5	1	1	1	4	5	1	3	5	1	5	3	3	5	3	2	5
MWN	6	1	4	1	D22	D22	42	512,3944444	137,6388889	75,633	825	18,5	512,3944444	137,6388889	75,633	825	18,5	4/27/2005	9/12/2017	12,3778234086242	43,7	1,51	19,1658260602605	1	1	5	5	1	1	1	5	1	4	1	1	1	4	5	1	4	4	1	5	5	4	5	3	3	5
MWN	6	1	4	1	D23	D23	34	513,0861111	139,6583333	57,756	602,9	17,9	513,0861111	139,6583333	57,756	602,9	17,9	11/19/2005	9/12/2017	11,813826146475	62,3	1,58	24,95593654863	3	4	4	4	5	4	3	3	3	3	2	3	4	4	3	2	3	3	2	4	3	3	5	3	3	4
MWN	6	1	4	1	D24	D24	66	509,3583333	208,3	87,175	871,3	20,1	509,3583333	208,3	87,175	871,3	20,1	7/13/2006	9/12/2017	11,1676933607118	35,8	1,5	15,9111111111111	1	3	5	5	1	1	2	5	1	5	1	1	1	5	5	1	1	5	1	5	4	5	5	4	5	5
MWN	6	1	4	1	D25	D25	56	453,49	220,4766667	132,433	1187	25,8	453,49	220,4766667	132,433	1187	25,8	2/11/2006	9/12/2017	11,5838466803559	999	999	999	1	1	5	5	1	1	1	5	1	4	1	1	1	5	5	1	5	5	1	5	5	5	5	4	5	5
MWN	6	1	4	1	D26	D26	33	507,45	197,1566667	105,393	976,9	21,5	507,45	197,1566667	105,393	976,9	21,5	6/11/2006	9/12/2017	11,2553045859001	999	999	999	2	3	2	5	1	2	3	4	1	3	1	1	1	4	4	1	3	5	1	5	1	3	5	1	3	5
MWN	6	1	4	1	D3	D3	72	578,22	159,7633333	65,817	603,8	17,4	578,22	159,7633333	65,817	603,8	17,4	8/14/2005	9/12/2017	12,0793976728268	999	999	999	3	2	3	4	2	3	1	3	2	3	1	2	1	3	3	1	1	3	1	5	1	3	999	2	3	4
MWN	6	1	4	1	D4	D4	57	517,05	158,9166667	68,7	768,7	16,4	517,05	158,9166667	68,7	768,7	16,4	1/21/2005	9/12/2017	12,6406570841889	52,1	1,6	20,3515625	999	999	999	999	999	999	999	999	999	999	999	999	999	999	999	999	999	999	999	999	999	999	999	999	999	999
MWN	6	1	4	1	D5	D5	59	520,425	151,7055556	81,869	794,5	19,1	520,425	151,7055556	81,869	794,5	19,1	1/28/2006	9/12/2017	11,6221765913758	48,3	1,62	18,4042066758116	4	2	1	2	2	3	1	2	1	3	1	1	2	3	2	3	1	3	1	3	3	2	5	4	2	3
MWN	6	1	4	1	D6	D6	42	556,0055556	121,7472222	54,914	539	13,6	556,0055556	121,7472222	54,914	539	13,6	12/14/2005	9/12/2017	11,7453798767967	999	999	999	2	3	5	4	999	2	3	3	2	3	1	1	1	2	3	1	3	3	2	5	1	2	4	1	1	2
MWN	6	1	4	1	D7	D7	72	471,3305556	282,5666667	68,603	744,3	20	471,3305556	282,5666667	68,603	744,3	20	10/17/2006	9/12/2017	10,9048596851472	36,6	1,52	15,8414127423823	1	1	1	5	1	1	1	1	1	5	1	1	1	3	5	1	5	5	1	5	5	5	5	5	5	5
MWN	6	1	4	1	D8	D8	51	559,9125	115,4416667	52,396	522,3	13	559,9125	115,4416667	52,396	522,3	13	7/17/2006	9/12/2017	11,1567419575633	67,9	1,53	29,0059378871374	3	2	5	3	1	3	2	3	2	3	2	1	2	1	3	2	3	4	1	4	4	4	3	4	2	4
MWN	6	1	4	1	D9	D9	69	483,2541667	189,875	65,371	815,1	20,1	9999	9999	9999	9999	9999	7/5/2006	9/12/2017	11,1895961670089	31,4	1,48	14,3352812271731	1	3	3	4	1	1	1	3	1	4	3	1	1	5	3	1	1	3	1	5	3	3	5	4	4	4
OLR	6ae	2	14	2	XB30	C16x	41	9999	9999	9999	9999	9999	9999	9999	9999	9999	9999	10/30/2004	9/11/2018	13,864476386037	62,9	1,76	20,3060433884298	3	3	4	4	2	2	1	2	2	3	1	2	2	3	3	1	2	3	1	4	1	4	4	2	3	5
OLR	6ae	2	14	2	BE08	T36x	66	624,6857143	146,0928571	59,936	592,1	7	624,6857143	146,0928571	59,936	592,1	7	1/8/2007	9/11/2018	11,6741957563313	46,7	1,607	18,0836097828069	1	1	5	5	1	1	1	5	1	5	1	1	1	5	5	1	1	5	1	5	5	5	5	5	5	5
OLR	6ae	2	14	2	AP19	T11x	999	686,2642857	86,55	61,9	508,4	9,4	686,2642857	86,55	61,9	508,4	9,4	1/1/1900	9/11/2018	999	999	999	999	1	3	4	5	1	1	2	5	1	4	3	1	4	4	4	3	4	5	1	5	3	4	5	5	3	4
OLR	6ae	2	14	2	BS17	T43x	46	500,7428571	151,4047619	73,138	852,3	10	500,7428571	151,4047619	73,138	852,3	10	4/17/2007	9/11/2018	11,4031485284052	51,6	1,487	23,3360724576005	1	3	5	5	1	1	2	4	1	4	3	1	1	4	3	1	4	5	1	5	4	4	5	5	4	5
OLR	6ae	2	14	2	AM24	C14x	53	485,1875	201,8083333	115,004	1053,8	14,6	485,1875	201,8083333	115,004	1053,8	14,6	6/24/2006	9/11/2018	12,2162902121834	52,6	1,584	20,9640597898174	2	3	4	5	1	2	2	4	1	5	2	1	2	4	5	1	2	5	1	4	2	5	5	2	4	5
OLR	6ae	2	14	2	SG13	C11x	40	458,9694444	136,1111111	80,086	936,6	10,8	458,9694444	136,1111111	80,086	936,6	10,8	3/13/2007	9/11/2018	11,4989733059548	31	1,445	14,8465655344165	2	1	5	5	1	1	5	5	1	5	5	1	5	5	5	1	5	5	1	5	2	5	5	5	5	5
OLR	6ae	2	14	2	DB12	C03x	999	457,1694444	129,0194444	78,144	853,6	11,1	457,1694444	129,0194444	78,144	853,6	11,1	4/12/2007	9/11/2018	11,4168377823409	50,4	1,656	18,3784919134636	1	999	3	5	1	1	3	5	3	4	999	1	3	5	5	1	4	5	1	5	5	4	5	5	4	5
OLR	6ae	2	14	2	MJ11	C12x	999	544,35	134,5805556	60,736	608,9	8,8	544,35	134,5805556	60,736	608,9	8,8	4/11/2007	9/11/2018	11,419575633128	64,9	1,551	26,9787051136078	1	2	5	4	1	1	4	3	1	2	1	1	3	4	2	1	1	3	1	5	5	4	5	5	4	5
OLR	6ae	2	14	2	SE10	C19x	71	514,7571429	168,6380952	126,748	1343,1	12,4	514,7571429	168,6380952	126,748	1343,1	12,4	12/10/2006	9/11/2018	11,7535934291581	46,1	1,68	16,3336167800454	1	1	5	5	1	1	1	5	1	5	1	1	1	4	5	1	4	5	1	5	3	4	5	3	4	5
OLR	6ae	2	14	2	AR04	C06x	999	448,8619048	156,0238095	102,4	1060,2	12,1	448,8619048	156,0238095	102,4	1060,2	12,1	2/4/2007	9/11/2018	11,6002737850787	35,8	1,48	16,3440467494522	4	2	5	5	1	4	4	5	2	4	4	1	3	5	4	1	5	4	1	4	3	2	4	3	1	5
OLR	6ae	2	14	2	JI26	C17x	999	495,8866667	111	64,113	661,4	10,1	495,8866667	111	64,113	661,4	10,1	7/26/2005	9/11/2018	13,1279945242984	51,3	1,68	18,1760204081633	2	3	4	5	999	4	3	2	2	3	2	2	4	3	4	2	2	3	2	5	2	5	4	3	5	5
OLR	6ae	2	14	2	IM26	T30x	66	578,5857143	102,9928571	89,564	786,2	9,1	578,5857143	102,9928571	89,564	786,2	9,1	6/26/2007	9/11/2018	11,211498973306	103	1,605	39,9840840053959	1	2	3	5	2	1	3	5	1	5	1	1	1	5	5	1	1	5	1	5	5	3	5	3	4	5
OLR	6ae	2	14	2	DP22	C07x	70	557,38	160,31	54,71	595	7,1	557,38	160,31	54,71	595	7,1	1/22/2007	9/11/2018	11,6358658453114	39,4	1,576	15,8027242452695	1	1	5	5	1	1	1	5	1	3	1	1	1	5	3	1	1	5	1	5	1	5	5	1	3	5
OLR	6ae	2	14	2	NM13		48											2/13/2007	9/11/2018	11,5756331279945	48,4	1,589	19,1689165720432
OLR	6ae	2	14	2	AT25	T05x	41	492,14	123,92	57,14	659,4	10,5	9999	9999	9999	9999	9999	7/25/2007	9/11/2018	11,1321013004791	49,6	1,628	18,7142693285199	3	1	3	4	2	2	1	2	2	3	1	2	1	4	5	1	1	3	1	5	3	4	5	3	4	4
OLR	6ae	2	14	2	TM07	C18x	999	585,06	125,1933333	62,547	612,1	7,7	9999	9999	9999	9999	9999	1/1/1900	9/11/2018	999	999	999	999	1	1	4	5	1	1	1	4	1	5	1	1	1	1	5	1	2	5	1	5	1	5	5	1	5	5
OLR	6ae	2	14	2	MK30	C05x	999	573,95	93,61904762	53,288	516,6	6,7	573,95	93,61904762	53,288	516,6	6,7	1/1/1900	9/11/2018	999	999	999	999	1	3	5	5	1	1	1	4	1	5	1	1	1	5	5	1	1	5	1	3	1	3	1	1	2	5
OLR	6ae	2	14	2	MD26	C10x	999	578,6111111	131,3194444	92,403	760,3	12,3	578,6111111	131,3194444	92,403	760,3	12,3	1/26/2006	9/11/2018	12,6242299794661	66,8	1,557	27,5549252572652	3	3	3	4	1	3	4	4	1	3	3	1	2	3	4	4	3	4	1	5	3	2	5	3	2	4
OLR	6ae	2	14	2	AC19	C02x	72	504,5619048	179,9261905	104,369	1027,4	14,8	504,5619048	179,9261905	104,369	1027,4	14,8	6/19/2007	9/11/2018	11,2306639288159	37,8	1,547	15,7946923983655	1	1	3	4	1	1	1	2	1	3	1	1	1	2	2	1	2	3	1	2	2	4	3	1	2	4
OLR	6ae	2	14	2	NB22	T31x	69	9999	9999	9999	9999	9999	9999	9999	9999	9999	9999	3/22/2007	9/11/2018	11,4743326488706	45,9	1,53	19,6078431372549	1	3	4	3	1	2	3	4	2	3	1	1	1	3	4	1	1	4	1	5	2	3	5	2	4	5
OLR	6ae	2	14	2	HR03	C08x	999	9999	9999	9999	9999	9999	9999	9999	9999	9999	9999	9/3/2007	9/11/2018	11,0225872689938	32,4	1,39	16,769318358263	1	2	4	1	4	2	4	4	2	1	1	1	4	4	2	1	3	2	2	5	3	3	4	2	3	4
OLR	6ae	2	14	2	PM23	C09x	68											5/23/2007	9/11/2018	11,3045859000684	42,1	1,523	17,9376095003715	2	3	1	1	5	2	1	4	1	5	1	1	1	3	4	1	1	5	1	5	4	5	5	5	3	5
OLR	6ae	2	14	2	SF10	C01x	48	568,7666667	111,6944444	81,206	743,3	12,9	568,7666667	111,6944444	81,206	743,3	12,9	10/10/2006	9/11/2018	11,9206023271732	52,5	1,571	21,2719318682307	1	1	4	4	1	2	2	5	1	4	1	1	2	4	5	1	4	4	1	5	4	4	5	4	5	5
OLR	6ae	2	14	2	MF05	T44x	55	602,1333333	108,7766667	53,49	531	7,9	602,1333333	108,7766667	53,49	531	7,9	3/5/2007	9/11/2018	11,5208761122519	53,7	1,554	22,2367982985744	2	3	3	4	1	4	3	4	1	4	1	1	1	5	4	1	2	5	1	5	3	4	4	999	3	5
OLR	6ae	2	14	2	CJ20	C04x	33	647,5571429	83,48571429	38,386	379,4	4,8	647,5571429	83,48571429	38,386	379,4	4,8	4/20/2007	9/11/2018	11,3949349760438	62,9	1,613	24,1758588099097	3	1	2	4	1	5	3	3	2	3	4	1	4	3	2	4	1	4	2	4	4	2	3	2	2	3
OLR	6bcd	2	15	2	CJ23	T08x	999	544,7333333	148,7666667	114,9	986,6	14,4	9999	9999	9999	9999	9999	1/1/1900	9/11/2018	999	999	999	999	3	1	4	4	1	2	1	5	1	3	1	1	1	4	4	1	2	4	1	5	3	4	5	4	3	5
OLR	6bcd	2	15	2	KT08	T01x	999	494,0619048	175,85	74,231	765,7	11	494,0619048	175,85	74,231	765,7	11	1/1/1900	9/11/2018	999	999	999	999	1	4	5	5	1	2	2	5	1	5	1	1	2	5	5	1	3	5	1	5	4	5	5	4	5	5
OLR	6bcd	2	15	2	SM23	T15x	999	516,2904762	119,2571429	81,738	769,3	12,9	516,2904762	119,2571429	81,738	769,3	12,9	1/1/1900	9/11/2018	999	999	999	999	3	2	5	5	1	3	4	4	1	4	1	1	3	4	5	1	4	4	1	4	4	3	4	5	3	5
OLR	6bcd	2	15	2	SA08	B12x	51	509,7972222	135,175	73,528	751,9	9,9	509,7972222	135,175	73,528	751,9	9,9	2/8/2007	9/11/2018	11,5893223819302	37,4	1,516	16,2732089027506	2	3	5	4	1	2	1	4	1	5	1	1	4	4	5	1	4	5	1	5	5	5	5	5	4	4
OLR	6bcd	2	15	2	KW30	T28x	56	549,8928571	126,6571429	83,45	818,1	10,8	549,8928571	126,6571429	83,45	818,1	10,8	1/30/2007	9/11/2018	11,6139630390144	42,5	1,577	17,0893499573168	1	2	4	5	1	1	2	4	1	5	1	1	1	2	4	1	5	5	1	4	1	3	4	1	3	5
OLR	6bcd	2	15	2	DS05	T33x	55	579,947619	87,05714286	49,852	490,3	9	579,947619	87,05714286	49,852	490,3	9	12/5/2006	9/11/2018	11,7672826830938	53,6	1,648	19,735601847488	3	2	3	3	2	2	2	3	2	3	1	2	1	3	2	2	2	3	2	2	1	2	2	2	1	2
OLR	6bcd	2	15	2	GH09	T37x	57	566,6952381	136,8047619	79,643	750,9	9,6	566,6952381	136,8047619	79,643	750,9	9,6	3/9/2007	9/11/2018	11,5099247091034	44,3	1,49	19,954056123598	2	2	5	5	1	3	4	4	1	5	1	1	1	5	5	1	5	5	1	5	5	5	5	5	4	5
OLR	6bcd	2	15	2	DW19	T23x	999	598,1380952	124,0547619	70,664	640,8	8,1	598,1380952	124,0547619	70,664	640,8	8,1	1/1/1900	9/11/2018	999	999	999	999	1	2	4	5	1	2	2	4	1	5	1	1	2	4	5	1	4	2	1	5	2	5	5	4	4	5
OLR	6bcd	2	15	2	MM17	T27x	69	515,6238095	150,8071429	99,14	982,7	13,5	515,6238095	150,8071429	99,14	982,7	13,5	5/17/2007	9/11/2018	11,3210130047912	42,1	1,509	18,4885825317589	1	1	3	5	1	1	1	5	1	5	1	1	1	5	1	1	2	5	1	5	1	5	5	3	5	5
OLR	6bcd	2	15	2	DC05	B10x	43	418,0033333	202,13	153,667	1369,2	17,6	418,0033333	202,13	153,667	1369,2	17,6	9/5/2006	9/11/2018	12,0164271047228	47,4	1,53	20,2486223247469	1	1	5	5	1	1	1	5	1	5	1	1	1	5	5	1	1	5	1	5	5	5	5	5	5	5
OLR	6bcd	2	15	2	CR31	T42x	56	501,31	171,6233333	94,067	916,1	12,9	9999	9999	9999	9999	9999	1/31/2007	9/11/2018	11,6112251882272	31,9	1,462	14,9243676091631	2	2	5	5	1	2	1	3	1	5	1	1	1	3	5	1	1	5	1	5	1	999	4	1	3	4
OLR	6bcd	2	15	2	MA08	T25x	46	594,925	109,6027778	74,472	695,3	9,7	594,925	109,6027778	74,472	695,3	9,7	4/8/2007	9/11/2018	11,4277891854894	61	1,662	22,0834944342354	1	2	4	5	1	1	4	5	1	5	3	1	5	5	5	3	5	5	1	4	5	5	5	4	3	5
OLR	6bcd	2	15	2	BJ22	T46x	46	506,75	174,9452381	94,448	911,3	10,9	506,75	174,9452381	94,448	911,3	10,9	3/22/2007	9/11/2018	11,4743326488706	44,5	1,589	17,6243137904117	1	1	3	5	1	1	1	5	1	3	1	1	999	3	4	999	3	4	1	999	5	999	5	3	2	3
OLR	6bcd	2	15	2	MG23	T41x	65	455,202381	169,9666667	88,545	908,6	11,9	455,202381	169,9666667	88,545	908,6	11,9	12/23/2006	9/11/2018	11,7180013689254	44,6	1,546	18,6601821836262	1	1	5	5	1	1	3	5	1	5	1	1	2	4	5	1	3	5	1	5	1	3	5	4	3	5
OLR	6bcd	2	15	2	MJ23	T38x	57	9999	9999	9999	9999	9999	9999	9999	9999	9999	9999	4/23/2007	9/11/2018	11,3867214236824	40,1	1,504	17,727549230421	1	3	5	5	1	2	1	5	1	5	1	1	1	5	5	1	5	5	1	5	3	5	5	5	4	5
OLR	6bcd	2	15	2	ST17	T04x	45	405,397619	189,197619	126,405	1328,9	20,8	405,397619	189,197619	126,405	1328,9	20,8	5/17/2007	9/11/2018	11,3210130047912	35	1,46	16,4195909176206	1	1	5	5	1	1	1	5	1	5	1	1	3	5	5	1	5	5	1	5	5	5	5	5	5	5
OLR	6bcd	2	15	2	EK04	T40x	27	502,7138889	160,725	99,561	975,4	13,5	502,7138889	160,725	99,561	975,4	13,5	9/4/2006	9/11/2018	12,0191649555099	38,5	1,443	18,4896234792285	2	3	2	5	4	3	1	4	1	5	3	1	1	4	5	1	1	5	1	5	5	5	5	5	5	5
OLR	6bcd	2	15	2	NJ27	T50x	33	557,7619048	125,8690476	55,655	629,3	8,8	557,7619048	125,8690476	55,655	629,3	8,8	7/27/2006	9/11/2018	12,1259411362081	45,1	1,615	17,2914529996454	1	2	5	5	1	2	2	3	1	5	1	1	1	3	5	1	2	5	1	5	2	4	5	3	3	5
OLR	6bcd	2	15	2	MS07	T26x	33	568,6833333	148,2642857	51,195	551	6,5	568,6833333	148,2642857	51,195	551	6,5	4/7/2007	9/11/2018	11,4305270362765	50,1	1,549	20,8802113527501	2	3	4	4	999	1	2	4	1	3	1	1	2	4	3	2	2	4	1	5	3	3	4	2	999	2
OLR	6bcd	2	15	2	TS11	T24x	45	538,9083333	107,8888889	46,369	574,4	7,8	538,9083333	107,8888889	46,369	574,4	7,8	1/11/2007	9/11/2018	11,6659822039699	45,4	1,515	19,7801958413663	1	1	5	5	1	1	1	5	1	5	1	1	1	5	5	1	1	5	1	5	1	5	5	3	5	5
OLR	6bcd	2	15	2	AS27	B13x	55	513,1357143	149,0261905	103,124	946,7	11,4	513,1357143	149,0261905	103,124	946,7	11,4	8/27/2007	9/11/2018	11,0417522245038	34,2	1,442	16,4473367818237	1	1	4	1	3	1	1	2	1	2	2	2	1	2	999	2	2	999	999	4	3	2	4	2	2	1
RHR	6	2	18	1	LQ25	B03x	41	426,5266667	107,0266667	69,647	842,2	12,7	426,5266667	107,0266667	69,647	842,2	12,7	11/25/2006	9/11/2018	11,7946611909651	61,5	1,681	21,7640486934316	1	1	5	5	2	1	1	4	2	4	1	1	2	4	2	2	3	4	1	5	2	3	4	2	2	4
RHR	6	2	18	1	AC03	B07x	999	453,4861111	172,1416667	112,706	1117,1	16,1	453,4861111	172,1416667	112,706	1117,1	16,1	7/3/2007	9/11/2018	11,192334017796	25,7	1,355	13,9976307512153	1	2	3	5	1	1	2	3	1	5	1	1	2	4	5	1	5	4	1	5	1	3	5	1	3	3
RHR	6	2	18	1	VO01	B01x	66	560,3833333	193,4833333	93,3	815,7	10	560,3833333	193,4833333	93,3	815,7	10	2/1/2007	9/11/2018	11,6084873374401	48,9	1,568	19,8891737817576	1	1	3	5	3	2	1	4	1	4	1	1	1	2	3	1	3	4	1	5	3	4	5	3	4	999
RHR	6	2	18	1	BH20	B04x	56	580,0785714	115,0642857	59,714	577,9	7,8	580,0785714	115,0642857	59,714	577,9	7,8	12/20/2006	9/11/2018	11,7262149212868	48,8	1,538	20,6303763690876	1	3	5	5	1	1	1	1	1	3	1	1	1	1	5	1	1	5	1	5	5	1	5	5	1	5
RHR	6	2	18	1	US14	B05x	53	563,3966667	138,4766667	80,127	759,5	9	563,3966667	138,4766667	80,127	759,5	9	10/14/2006	9/11/2018	11,9096509240246	51,1	1,67	18,3226361647962	2	3	4	5	2	1	2	4	1	4	1	1	3	4	5	1	4	5	1	5	2	4	5	3	3	5
RHR	6	2	18	1	JN21	B09x	36	9999	9999	9999	9999	9999	9999	9999	9999	9999	9999	6/21/2007	9/11/2018	11,2251882272416	33,1	1,535	14,0478944073677	1	4	5	5	1	2	2	5	1	5	2	1	3	5	5	1	3	5	1	5	4	5	5	5	5	5
RHR	6	2	18	1	AM31	B02x	65	515,5119048	142,447619	84,04	868,2	10,5	515,5119048	142,447619	84,04	868,2	10,5	5/31/2007	9/11/2018	11,2826830937714	35,8	1,504	15,8265900860118	2	4	5	5	1	3	1	4	1	2	1	1	1	4	3	1	1	3	1	4	4	4	4	3	4	4
RHR	6	2	18	1	AH18	B08x	999	374,37	112,9066667	60,723	859,3	11,8	9999	9999	9999	9999	9999	7/18/2006	9/11/2018	12,1505817932923	33,7	1,435	16,3653801794364	3	3	5	5	2	4	2	4	1	4	1	1	2	3	4	2	2	4	1	5	4	5	4	5	4	4
RHR	6	2	18	1	ST11	B06x	69	9999	9999	9999	9999	9999	9999	9999	9999	9999	9999	11/11/2007	9/11/2018	10,8336755646817	37,1	1,44	17,8915895061728	1	2	4	3	4	1	2	3	2	2	1	3	1	2	2	1	1	3	2	5	2	4	5	2	4	5
RWS	6f	2	30	1	PC02	T10x	999	403,1111111	151,0888889	105,3	1116,8	16,1	403,1111111	151,0888889	105,3	1116,8	16,1	1/1/1900	9/11/2018	999	999	999	999	4	2	4	5	1	5	1	5	1	4	1	1	2	4	4	1	4	5	1	5	5	5	5	5	4	4
RWS	6f	2	30	1	AT24													4/24/2006	9/11/2018	12,3832991101985	28,6	1,378	15,0614782156256
RWS	6f	2	30	1	SC09	T11x	47	485,0547619	170,4690476	106,619	1133,6	14,2	485,0547619	170,4690476	106,619	1133,6	14,2	9/24/2007	9/11/2018	10,9650924024641	39,9	1,449	19,0036106860303	2	4	5	5	1	2	1	5	1	4	1	1	1	4	5	1	4	5	1	5	3	5	5	4	5	5
RWS	6f	2	30	1	AW26													6/26/2007	9/11/2018	11,211498973306	45,6	1,5	20,2666666666667
RWS	6f	2	30	1	SM15	T07x	33	593,5904762	137,7452381	69,379	642,5	8,9	593,5904762	137,7452381	69,379	642,5	8,9	4/15/2007	9/11/2018	11,4086242299795	45,9	1,55	19,105098855359	1	3	4	5	1	1	4	5	1	5	2	1	1	3	5	1	4	5	1	2	1	4	5	2	5	5
RWS	6f	2	30	1	SA08	T14x	48	9999	9999	9999	9999	9999	9999	9999	9999	9999	9999	10/8/2005	9/11/2018	12,9253935660507	90,7	1,658	32,9942480148885	1	1	4	3	1	1	1	2	1	1	1	1	1	5	4	1	4	3	1	4	1	3	5	1	2	3
RWS	6f	2	30	1	YA09	T06x	61	540,0388889	133,4361111	69,692	710,7	11,1	540,0388889	133,4361111	69,692	710,7	11,1	1/9/2007	9/11/2018	11,6714579055441	63,9	1,618	24,4086535743589	1	1	5	5	1	1	1	2	1	4	1	1	1	3	5	1	1	5	1	3	5	4	3	4	3	3
RWS	6f	2	30	1	SC07	T12x	17	570,6766667	123,9033333	66,02	614,2	9,3	9999	9999	9999	9999	9999	7/7/2006	9/11/2018	12,1806981519507	62	1,584	24,7104887256402	1	1	5	5	5	4	2	5	5	3	1	1	1	5	5	2	4	5	1	5	4	4	4	4	5	5
RWS	6f	2	30	1	FA27	T08x	17	437,4805556	121,9333333	57,419	832,7	11,3	437,4805556	121,9333333	57,419	832,7	11,3	2/27/2006	9/11/2018	12,5366187542779	61,2	1,665	22,0761301842383	2	2	5	5	1	2	999	4	1	5	4	1	1	3	4	999	3	4	1	5	1	4	5	4	4	4
RWS	6f	2	30	1	JH17	T13x	51	469,1	163,5071429	129,25	1173,3	15,8	469,1	163,5071429	129,25	1173,3	15,8	10/17/2006	9/11/2018	11,9014373716632	52,5	1,525	22,5745767266864	5	5	5	5	1	5	5	5	1	5	1	1	5	5	5	1	5	5	1	5	3	5	4	5	4	5
RWS	6f	2	30	1	HK23	T09x	999	9999	9999	9999	9999	9999	9999	9999	9999	9999	9999	9/23/2006	9/11/2018	11,9671457905544	43	1,592	16,9661119668695	1	1	5	5	1	1	1	1	1	5	1	1	1	5	5	1	1	5	1	5	1	5	5	1	5	3
RWS	6f	2	30	1	KG16	T05x	55	517,5142857	134,9571429	69,957	757,1	9,7	517,5142857	134,9571429	69,957	757,1	9,7	4/16/2007	9/11/2018	11,4058863791923	52,7	1,52	22,8099030470914	3	2	4	5	1	3	1	999	1	5	1	1	2	5	4	1	2	3	1	5	3	3	4	2	2	3
RWS	6f	2	30	1	DS02	T04x	32	9999	9999	9999	9999	9999	9999	9999	9999	9999	9999	10/12/2006	9/11/2018	11,9151266255989	78,9	1,607	30,5523942583184	5	5	3	3	2	5	1	1	1	4	3	3	5	2	3	5	2	2	3	4	2	2	2	2	2	2
TGR	6ac	2	26	1	IC06	T21x	51	534,8466667	138,1966667	46,757	551,9	9,4	534,8466667	138,1966667	46,757	551,9	9,4	11/6/2006	9/11/2018	11,8466803559206	42,2	1,6	16,484375	1	1	5	5	1	1	1	2	1	5	1	1	1	2	5	1	1	5	1	5	3	4	5	4	4	3
TGR	6ac	2	26	1	MT27	T06x	67	434,8916667	149,4333333	95,175	1165,4	11,8	434,8916667	149,4333333	95,175	1165,4	11,8	9/27/2007	9/11/2018	10,9568788501027	46,5	1,59	18,3932597602943	1	1	5	5	1	1	1	5	1	5	2	1	2	5	5	1	3	5	1	5	3	4	5	2	5	5
TGR	6ac	2	26	1	EG22	T07x	68	536,052381	168,7761905	101,171	925,6	13,1	536,052381	168,7761905	101,171	925,6	13,1	4/22/2007	9/11/2018	11,3894592744695	44	1,41	22,1316835169257	3	1	4	5	1	2	1	4	1	5	1	1	2	5	5	1	4	5	1	5	2	4	5	3	3	4
TGR	6ac	2	26	1	DM07	T26x	41	508,2361111	166,1	93,997	926,3	11,5	508,2361111	166,1	93,997	926,3	11,5	10/7/2006	9/11/2018	11,9288158795346	37,4	1,555	15,4671684535933	4	4	4	5	1	5	2	5	1	5	2	1	2	5	5	1	2	5	1	5	3	4	5	3	5	5
TGR	6ac	2	26	1	MA27	T10x	27	492,0666667	120,1791667	87,754	958,1	12,7	9999	9999	9999	9999	9999	2/27/2007	9/11/2018	11,5373032169747	61,9	1,56	25,4355687047995	4	1	5	5	1	3	2	4	1	5	2	1	3	5	4	1	3	5	2	5	5	4	5	3	3	4
TGR	6ac	2	26	1	TS09	T11x	33	9999	9999	9999	9999	9999	9999	9999	9999	9999	9999	8/9/2006	9/11/2018	12,0903490759754	47	1,56	19,3129520052597	1	2	5	4	2	2	1	4	2	4	1	1	1	3	4	1	1	4	2	4	1	4	4	1	4	5
TGR	6ac	2	26	1	YA11	T17x	37	537,0833333	160,0638889	84,019	816,2	11,6	537,0833333	160,0638889	84,019	816,2	11,6	9/11/2007	9/11/2018	11,0006844626968	46,1	1,59	18,2350381709584	1	4	3	5	999	1	1	5	1	5	1	1	1	5	5	1	5	5	1	5	5	3	5	5	3	5
TGR	6ac	2	26	1	FB11	T14x	37	481,45	186,8933333	98,257	947,1	13,8	481,45	186,8933333	98,257	947,1	13,8	5/11/2006	9/11/2018	12,3367556468172	44,7	1,535	18,9710235652368	1	2	5	5	1	1	1	4	3	5	1	5	1	5	5	1	1	5	1	5	2	5	5	5	3	5
TGR	6ac	2	26	1	MM03	T20x	61	466,86	197,8433333	83,497	868,5	12,4	466,86	197,8433333	83,497	868,5	12,4	6/3/2007	9/11/2018	11,27446954141	48,2	1,58	19,3078032366608	2	1	4	5	2	1	3	5	2	5	3	2	3	5	4	2	3	5	1	5	3	4	5	5	4	4
TGR	6ac	2	26	1	EL16	T16x	17	590,5777778	123,2	51,722	517,7	7,9	590,5777778	123,2	51,722	517,7	7,9	6/16/2006	9/11/2018	12,2381930184805	40,5	1,57	16,4306868432796	1	3	5	5	1	1	2	5	1	4	1	1	1	4	5	1	4	5	1	5	2	5	5	4	4	5
TGR	6ac	2	26	1	CH15	T13x	47	541,8642857	127,7428571	89,821	794,9	11,7	541,8642857	127,7428571	89,821	794,9	11,7	1/15/2007	9/11/2018	11,6550308008214	48	1,585	19,1065688781857	1	1	5	5	1	1	1	4	1	5	1	1	1	5	5	1	1	5	1	5	1	4	5	3	4	999
TGR	6ac	2	26	1	DJ14	T19x	29	410,5527778	153,425	120,689	1194	19	410,5527778	153,425	120,689	1194	19	11/14/2006	9/11/2018	11,8247775496235	41,7	1,57	16,9175220090065	4	3	3	2	4	2	1	2	2	2	1	4	2	3	3	3	3	3	2	3	2	3	4	4	4	5
TGR	6ac	2	26	1	SV11	T18x	45	495,7027778	139,775	87,189	828,1	12,5	495,7027778	139,775	87,189	828,1	12,5	10/11/2006	9/11/2018	11,917864476386	40	1,515	17,4274853227897	1	1	3	5	1	1	1	3	1	3	1	1	1	1	3	1	1	3	1	5	1	3	5	2	3	5
TGR	6e	2	29	1	CH20		27											1/20/2007	9/11/2018	11,6413415468857	51,5	1,53	22,000085437225
TGR	6e	2	29	1	MN28	T32x	47	462,64	162,1266667	94,833	1044,6	10,9	462,64	162,1266667	94,833	1044,6	10,9	3/28/2007	9/11/2018	11,4579055441478	40	1,6	15,625	1	3	5	5	1	5	3	5	1	5	1	1	4	5	5	1	4	5	1	5	3	5	5	4	5	5
TGR	6e	2	29	1	HJ05	T30x	45	388,6142857	182,6452381	141,74	1727,5	17	388,6142857	182,6452381	141,74	1727,5	17	10/5/2006	9/11/2018	11,9342915811088	41	1,57	16,6335348289991	1	2	3	5	1	1	1	5	3	4	1	1	1	5	4	1	5	4	2	5	999	5	5	3	5	5
TGR	6e	2	29	1	DA02	T42x	27	405,3166667	183,2866667	90,397	1123,3	11,5	405,3166667	183,2866667	90,397	1123,3	11,5	2/2/2007	9/11/2018	11,605749486653	48,2	1,56	19,8060486522025	2	1	5	5	1	1	3	5	1	5	1	1	1	5	5	1	4	5	1	5	5	4	5	5	4	5
TGR	6e	2	29	1	KJ26	T37x	60	480,7138889	118,8444444	73,942	822,3	13,3	480,7138889	118,8444444	73,942	822,3	13,3	7/26/2007	9/11/2018	11,129363449692	47,7	1,525	20,5106154259608	3	5	5	5	1	2	4	5	1	3	1	1	5	5	3	1	999	5	1	5	2	3	5	2	3	3
TGR	6e	2	29	1	AC06	T36x	47	9999	9999	9999	9999	9999	9999	9999	9999	9999	9999	6/6/2007	9/11/2018	11,2662559890486	42,2	1,5	18,7555555555556	1	4	5	5	2	4	4	5	1	3	1	1	1	4	4	1	1	4	1	5	3	4	5	3	3	999
TGR	6e	2	29	1	VR05	T40x	47	9999	9999	9999	9999	9999	9999	9999	9999	9999	9999	2/5/2006	9/11/2018	12,5968514715948	57,2	1,67	20,5098784466994	1	5	5	5	1	1	5	5	1	5	1	1	3	5	5	1	5	5	1	5	5	4	999	5	5	5
TGR	6e	2	29	1	SA11	T34x	29	450,7119048	200,7142857	115,431	1255,9	15,7	450,7119048	200,7142857	115,431	1255,9	15,7	12/11/2006	9/11/2018	11,750855578371	49,4	1,565	20,1696455001072	1	4	5	5	1	5	3	5	1	5	3	1	4	5	5	1	5	5	1	5	5	5	5	5	4	5
TGR	6e	2	29	1	VS17	T39x	999	413,8142857	129,8714286	77,314	1001,1	13,1	413,8142857	129,8714286	77,314	1001,1	13,1	1/1/1900	9/11/2018	999	999	999	999	1	2	5	5	1	3	1	4	1	4	1	1	1	5	5	1	1	5	1	5	999	4	5	999	4	5
TGR	6e	2	29	1	TC20	T35x	999	542,2357143	131,85	98,771	935,7	12,7	542,2357143	131,85	98,771	935,7	12,7	1/1/1900	9/11/2018	999	999	999	999	2	3	4	5	1	1	2	4	2	3	1	1	2	4	3	2	2	4	1	5	2	3	5	4	3	4
TGR	6e	2	29	1	CD10	T38x	41	499,2190476	171,4	78,095	915,3	10,3	499,2190476	171,4	78,095	915,3	10,3	7/10/2007	9/11/2018	11,1731690622861	34,2	1,52	14,8026315789474	1	2	4	5	1	1	1	3	2	3	1	1	1	3	4	1	1	5	1	5	3	3	5	3	3	5
TGR	6e	2	29	1	ES11	T29x	41	425,9785714	204,2690476	130,467	1377,5	15,5	425,9785714	204,2690476	130,467	1377,5	15,5	8/11/2007	9/11/2018	11,0855578370979	39,2	1,368	20,9466160528026	5	4	5	5	1	2	3	5	1	4	2	1	2	4	4	1	5	5	2	5	4	4	5	4	4	4
WBR	6	2	21	1	KA03	S09x	17	9999	9999	9999	9999	9999	9999	9999	9999	9999	9999	9/3/2005	9/11/2018	13,0212183436003	47,4	1,566	19,3283520010961	1	3	4	1	3	1	1	1	5	1	1	5	1	3	2	1	1	1	999	5	1	3	3	1	3	3
WBR	6	2	21	1	WT20	S05x	999	9999	9999	9999	9999	9999	9999	9999	9999	9999	9999	6/20/2007	9/11/2018	11,2279260780287	34,1	,1443	16,3765236530309	1	1	1	5	1	1	5	5	1	4	3	1	2	1	5	1	1	4	1	5	4	5	5	5	5	5
WBR	6	2	21	1	VJ07	S16x	999	9999	9999	9999	9999	9999	9999	9999	9999	9999	9999	5/7/2007	9/11/2018	11,3483915126626	29	1,389	15,0311949126143	1	1	1	3	2	1	1	2	1	1	999	3	1	1	1	1	1	2	5	1	1	2	3	1	1	1
WBR	6	2	21	1	NS22	S08x	48	378,5333333	163,9880952	87,907	1155,7	13,1	378,5333333	163,9880952	87,907	1155,7	13,1	12/22/2006	9/11/2018	11,7207392197125	44,8	1,589	17,7431293889987	3	4	5	5	2	3	3	4	1	4	2	1	3	999	5	2	4	5	2	5	3	5	5	4	5	5
WBR	6	2	21	1	AS25	S06x	69	353,2033333	85,85	35,547	644,5	6,1	353,2033333	85,85	35,547	644,5	6,1	5/25/2007	9/11/2018	11,2991101984942	43,8	1,429	21,449128592423	3	3	5	5	2	1	1	4	1	5	1	1	2	5	5	2	3	5	1	4	3	5	5	5	4	5
WBR	6	2	21	1	GL18	S20x	33	9999	9999	9999	9999	9999	9999	9999	9999	9999	9999	6/18/2007	9/11/2018	11,233401779603	61,3	1,651	22,4888023740545	1	4	5	5	1	2	3	5	1	4	2	1	2	3	4	3	2	4	1	5	3	2	4	1	2	4
WBR	6	2	21	1	FT31	S22x	33	630,5791667	69,7375	30,683	345,1	3,1	630,5791667	69,7375	30,683	345,1	3,1	8/21/2006	9/11/2018	12,0574948665298	43,3	1,515	18,8652528619199	2	3	3	4	1	1	2	4	1	4	2	1	2	3	4	1	4	4	1	3	2	3	3	2	3	3
WBR	6	2	21	1	AA20	S26x	69	387,3366667	145,1366667	89,727	937,7	16,8	387,3366667	145,1366667	89,727	937,7	16,8	10/20/2005	9/11/2018	12,8925393566051	71,7	1,622	27,2531970242702	1	3	5	5	2	1	1	3	1	5	1	1	1	4	5	1	3	5	1	5	4	5	5	5	4	5
WBR	6	2	21	1	HX03	S13x	17	9999	9999	9999	9999	9999	9999	9999	9999	9999	9999	7/3/2007	9/11/2018	11,192334017796	50,4	1,502	22,3403859213016	3	4	3	3	1	3	2	2	1	3	3	1	2	2	5	3	2	3	1	5	3	3	5	2	3	2
WBR	6	2	21	1	BY24	S19x	32	9999	9999	9999	9999	9999	9999	9999	9999	9999	9999	12/24/2006	9/11/2018	11,7152635181383	41,7	1,485	18,9096350712512	1	2	4	5	1	1	5	2	1	5	5	2	5	2	4	2	5	4	1	3	3	3	2	2	2	3
WBR	6	2	21	1	GG25	S03x	27	9999	9999	9999	9999	9999	9999	9999	9999	9999	9999	3/25/2007	9/11/2018	11,4661190965092	53,9	1,555	22,2909192419433	1	4	4	999	2	1	1	4	2	3	1	1	1	3	3	1	1	3	1	5	4	3	5	1	3	5
WBR	6	2	21	1	AP27	S18x	36	407,6	117,2125	58,938	795,3	10,7	407,6	117,2125	58,938	795,3	10,7	11/27/2006	9/11/2018	11,7891854893908	45,6	1,56	18,7376725838264	1	1	4	5	1	1	3	4	1	4	1	1	1	4	4	1	4	5	1	4	3	5	4	3	5	4
WBR	6	2	21	1	BG02	S04x	41	9999	9999	9999	9999	9999	9999	9999	9999	9999	9999	9/2/2005	9/11/2018	13,0239561943874	35,4	1,476	16,2491462312997	1	2	4	5	1	999	1	4	1	5	2	1	2	4	5	1	4	5	1	5	5	4	5	5	4	5
WBR	6	2	21	1	ZA15	S15x	27	9999	9999	9999	9999	9999	9999	9999	9999	9999	9999	12/15/2006	9/11/2018	11,7399041752225	44,9	1,49	20,2243142200802	4	1	3	5	1	4	2	3	1	3	1	1	1	4	4	1	1	5	1	5	3	3	4	3	4	4
WBR	6	2	21	1	AB14	S11x	35	490,4952381	72,23095238	32,274	419,2	5,7	490,4952381	72,23095238	32,274	419,2	5,7	5/14/2007	9/11/2018	11,3292265571526	47,5	1,517	20,6406061993952	3	2	5	5	3	3	1	3	3	3	1	4	1	3	4	1	2	4	3	5	1	5	4	2	4	5
WBR	6	2	21	1	JO16	S24x	40	9999	9999	9999	9999	9999	9999	9999	9999	9999	9999	11/16/2006	9/11/2018	11,8193018480493	64,1	1,64	23,8325401546698	3	3	5	5	1	2	2	3	1	5	3	1	4	4	5	3	3	5	1	5	3	4	5	2	4	4
WBR	6a	1	6	1	F10	F10	33	416,8880952	192,097619	111,157	1152,7	24	416,8880952	192,097619	111,157	1152,7	24	3/11/2006	9/12/2017	11,5071868583162	50,2	1,61	19,3665367848463	1	3	4	5	1	2	2	3	1	5	1	1	1	2	5	1	3	2	1	4	2	4	5	3	4	4
WBR	6a	1	6	1	F12	F12	29	375,1633333	224,3333333	79,103	981,7	18,9	375,1633333	224,3333333	79,103	981,7	18,9	3/11/2006	9/12/2017	11,5071868583162	59,4	1,61	22,9157825701169	2	3	4	4	1	2	3	4	1	5	1	1	2	3	4	5	3	4	1	5	3	2	5	3	3	5
WBR	6a	1	6	1	F3	F3	27	9999	9999	9999	9999	9999	9999	9999	9999	9999	9999	3/11/2006	9/12/2017	11,5071868583162	75,2	1,72	25,4191454840454	1	3	2	3	1	3	1	2	2	1	1	1	2	2	3	2	1	1	1	4	1	4	4	1	3	3
WBR	6a	1	6	1	F4	F4	27	456,5238095	233,5	71,976	836,4	19,8	456,5238095	233,5	71,976	836,4	19,8	3/11/2006	9/12/2017	11,5071868583162	999	999	999	5	1	5	5	1	5	5	5	1	5	5	1	5	5	5	1	5	5	1	2	1	5	3	5	5	5
WBR	6b	1	7	1	G13	G13	999	484,6291667	145,1083333	55,763	616,4	15,3	9999	9999	9999	9999	9999	3/11/2006	9/12/2017	11,5071868583162	66	1,64	24,5389649018441	2	3	4	5	2	4	2	4	1	4	2	1	2	4	4	2	4	4	1	3	3	4	3	2	4	4
WBR	6b	1	7	1	G14	G14	46	464,6388889	154,3083333	85,219	882,4	20,4	464,6388889	154,3083333	85,219	882,4	20,4	3/11/2006	9/12/2017	11,5071868583162	51	1,54	21,5044695564176	2	3	5	5	1	2	2	5	1	5	2	1	1	5	5	1	5	5	1	5	1	5	5	1	4	5
WBR	6b	1	7	1	G4	G4	41	483,575	211,2583333	112,333	1071,5	20,1	483,575	211,2583333	112,333	1071,5	20,1	3/11/2006	9/12/2017	11,5071868583162	52,8	1,5	23,4666666666667	3	3	4	5	1	3	4	4	1	3	4	1	4	5	4	5	5	5	1	5	5	3	5	5	3	5
WBR	6b	1	7	1	G8	G8	60	418,6375	259,5333333	107,329	1098,7	23,8	418,6375	259,5333333	107,329	1098,7	23,8	3/11/2006	9/12/2017	11,5071868583162	37,8	1,46	17,7331581910302	1	1	5	5	1	1	1	5	1	4	1	1	1	4	5	1	3	5	1	5	5	5	5	4	5	5
[truncated: 281 more columns]
