# Supplementary material for: The German Basic Psychological Needs Satisfaction in Physical Education Scale: Adaption and Multilevel Validation in a Sample of Sixth-Grade Girls
Source: Int J Environ Res Public Health. 2020 Feb 28;17(5):1554. doi: 10.3390/ijerph17051554 (PMC7084701; doi:10.3390/ijerph17051554)
Supplement: Supplementary file 1 [file ijerph-17-01554-s001.zip › AKS_U_Skala.csv]

Gruppe	Autonomy_PE_1	Autonomy_PE_2	Autonomy_PE_3	Autonomy_PE_4	Relatedness_PE_1	Relatedness_PE_2	Relatedness_PE_3	Relatedness_PE_4	Competence_PE_1	Competence_PE_2	Competence_PE_3	Competence_PE_4
5	2	2	4	4	5	2	2	5	4	3	1	5
5	1	2	2	2	5	5	5	5	5	4	5	4
5	4	3	3	4	5	5	5	5	5	4	3	1
5	3	3	3	4	5	4	3	4	5	4	4	4
5	2	3	5	4	5	5	5	5	5	5	5	5
5	1	1	1	1	5	5	5	5	1	1	1	1
5	2	3	3	3	4	4	4	4	4	2	4	4
5	3	2	5	2	5	5	5	5	5	3	5	4
5	3	4	3	4	3	3	3	2	2	2	2	3
5	3	2	3	3	3	3	3	3	3	3	3	2
5	3	1	5	2	3	3	4	3	1	1	3	3
5	2	1	2	1	4	3	2	4	4	5	5	5
5	3	5	5	5	5	5	5	5	5	5	5	5
5	3	4	5	5	4	4	4	5	5	5	5	3
23	3	3	4	4	NA	5	4	5	4	4	4	5
23	3	3	4	4	5	3	3	5	4	4	3	4
23	3	3	5	4	4	4	5	5	NA	5	5	5
23	3	4	5	4	5	5	5	5	4	5	5	3
23	5	3	5	3	NA	5	5	5	5	5	4	4
23	3	4	5	3	4	5	4	5	5	4	5	4
23	5	5	5	5	NA	NA	3	5	NA	4	NA	NA
23	4	4	4	4	4	4	4	4	4	4	4	3
23	1	1	3	2	3	3	3	3	3	3	3	3
23	3	4	4	4	NA	4	4	4	NA	2	3	4
23	5	5	5	5	5	5	5	5	5	5	5	5
23	3	5	5	4	4	4	4	4	5	3	3	3
8	3	4	5	2	4	5	5	4	4	3	3	2
8	2	4	4	4	4	4	5	3	3	2	3	3
8	3	4	4	4	5	5	5	5	5	4	5	3
8	3	3	3	5	4	5	4	5	2	1	3	2
8	3	2	4	3	5	4	5	5	2	1	3	3
8	5	3	5	4	5	4	4	4	4	3	5	5
8	2	3	4	4	5	5	1	5	4	3	4	4
8	3	1	5	4	5	3	5	5	5	5	5	5
8	3	3	3	3	5	4	4	5	4	3	3	3
8	5	5	1	5	5	5	5	1	5	1	5	5
8	3	1	3	2	5	5	5	4	3	3	4	3
8	3	2	4	2	4	4	4	4	2	2	3	2
8	1	1	4	3	3	3	5	3	2	3	3	3
8	4	5	5	4	4	5	5	5	5	4	4	5
8	3	2	3	3	3	3	3	5	3	2	4	3
8	3	3	3	3	5	3	3	4	4	3	5	5
8	3	3	4	3	4	4	4	4	4	3	4	3
8	3	3	2	3	4	4	4	4	4	3	4	3
22	3	4	5	5	5	5	5	5	5	5	5	5
22	3	3	3	3	3	3	3	3	2	1	1	3
22	3	5	5	4	2	2	5	5	1	1	3	3
22	NA	NA	NA	NA	NA	NA	NA	NA	NA	NA	NA	NA
22	3	3	4	3	4	4	4	4	3	3	3	3
22	3	3	5	4	5	5	5	5	3	4	3	3
22	3	2	2	3	3	3	4	3	2	2	4	4
22	3	3	4	3	4	4	4	4	3	2	3	3
22	3	2	4	3	5	5	5	5	5	3	2	4
22	5	5	5	5	5	5	5	5	5	5	5	5
22	2	2	2	3	2	3	3	3	2	2	3	3
22	4	4	4	3	4	3	3	3	3	3	4	4
22	3	3	5	3	3	4	3	5	5	5	5	5
22	5	5	5	5	5	5	5	5	5	5	5	5
22	3	4	2	4	2	4	3	3	4	3	3	3
33	3	2	2	2	NA	NA	4	NA	3	2	2	NA
33	4	3	3	3	3	3	3	3	4	3	3	3
33	4	5	5	5	5	5	5	5	3	3	4	5
33	3	3	3	3	3	2	3	4	3	3	2	3
33	4	3	3	3	4	3	3	3	3	2	3	3
33	3	2	2	2	5	4	5	4	4	5	3	5
33	2	1	4	4	4	4	5	5	5	5	4	5
33	1	4	2	1	4	3	4	4	3	3	2	3
33	3	5	5	5	5	5	5	5	5	5	5	5
33	NA	NA	NA	NA	NA	NA	NA	NA	NA	NA	NA	NA
33	4	3	5	3	4	4	4	5	3	2	3	2
33	NA	NA	NA	NA	NA	NA	NA	NA	NA	NA	NA	NA
33	3	3	3	4	3	4	4	3	4	2	3	4
33	3	3	3	3	3	3	3	4	4	3	4	4
33	2	2	5	2	2	2	2	1	4	4	3	3
33	NA	NA	NA	NA	NA	NA	NA	NA	NA	NA	NA	NA
33	1	1	2	1	3	2	1	1	2	1	1	1
33	NA	NA	NA	NA	NA	NA	NA	NA	NA	NA	NA	NA
33	2	2	3	3	5	4	4	4	3	4	4	4
33	3	3	5	3	5	5	4	3	5	5	5	4
31	3	4	5	4	4	5	5	5	5	5	5	4
31	2	3	3	3	3	4	4	4	4	3	3	3
31	NA	NA	NA	NA	NA	NA	NA	NA	NA	NA	NA	NA
31	2	2	2	2	5	4	5	4	3	3	3	3
31	3	3	5	3	3	3	4	5	5	4	4	5
31	3	3	3	3	4	3	3	3	3	3	3	3
31	NA	NA	NA	NA	NA	NA	NA	NA	NA	NA	NA	NA
31	5	2	3	2	4	2	2	3	5	3	2	3
31	2	4	4	4	3	5	5	4	4	4	4	3
31	2	2	1	2	2	3	2	2	3	1	2	2
31	3	3	4	3	3	3	3	3	4	4	3	3
31	2	3	3	3	4	5	5	5	3	4	3	3
31	2	3	4	3	3	3	3	5	4	4	4	4
31	5	3	3	3	3	4	5	4	3	1	1	1
31	3	4	2	5	4	4	NA	5	5	5	5	5
31	NA	NA	NA	NA	NA	NA	NA	NA	NA	NA	NA	NA
32	1	2	5	3	5	5	5	5	5	4	5	3
32	2	2	3	3	4	2	2	4	4	2	4	3
32	2	5	4	4	4	2	3	5	5	4	4	4
32	3	4	5	5	3	5	5	5	5	5	4	5
32	4	5	5	5	5	4	5	5	3	3	4	4
32	2	3	2	4	5	4	3	3	4	3	3	4
32	1	2	1	1	5	5	5	5	4	4	3	4
32	3	5	5	5	5	5	5	5	5	5	4	4
32	3	3	3	3	3	3	3	3	4	3	5	4
32	3	2	2	1	3	2	2	3	2	1	2	2
32	2	3	4	2	5	5	5	5	5	4	5	4
32	3	3	5	3	4	5	5	4	5	4	5	4
32	2	3	2	4	5	5	5	3	4	3	NA	4
32	1	1	1	1	5	5	5	5	4	3	4	4
32	2	3	5	3	5	5	5	5	5	4	4	5
32	5	3	4	4	5	4	4	5	3	3	4	4
32	3	5	4	5	5	5	5	5	3	3	5	3
32	3	4	3	3	5	5	5	5	5	4	4	4
32	1	1	3	2	3	5	3	4	3	3	3	4
25	5	4	5	5	5	5	5	5	3	3	5	4
25	5	4	2	3	5	5	5	5	3	1	5	1
25	3	3	4	4	4	4	3	3	4	4	5	3
25	5	4	4	5	5	4	5	4	3	3	4	4
25	4	4	5	4	5	3	5	5	4	4	4	3
25	3	3	3	3	5	4	4	5	3	3	3	3
25	3	5	5	5	3	3	3	3	4	5	3	4
13	4	4	3	5	2	5	4	5	NA	2	5	3
13	3	3	5	3	5	4	4	5	4	4	5	4
13	3	3	3	3	4	3	3	5	5	3	4	4
13	5	3	5	5	3	4	4	4	4	4	5	5
13	5	5	5	3	4	3	3	4	4	4	4	3
13	3	3	3	3	5	4	5	5	3	2	3	3
13	4	4	3	4	5	5	4	5	4	4	4	4
13	4	4	3	3	4	4	4	4	3	1	3	1
13	4	2	1	2	3	3	4	5	4	3	4	3
16	3	1	2	1	2	1	1	3	1	1	3	1
16	3	3	3	2	1	3	4	5	3	2	3	3
16	4	4	4	4	5	5	5	5	5	4	4	4
16	5	3	4	3	5	5	5	5	4	3	3	4
16	NA	2	4	3	5	5	5	3	3	2	3	2
16	3	2	4	3	4	4	4	4	3	NA	NA	3
16	5	2	3	5	5	5	5	5	5	2	4	5
16	3	4	5	4	4	4	4	4	5	3	4	5
16	3	3	5	3	5	4	4	5	5	5	5	5
16	3	3	3	3	4	3	3	5	4	3	4	4
16	4	3	3	3	3	3	3	4	5	4	4	4
17	3	4	4	4	4	4	5	4	4	4	3	4
17	3	2	NA	3	4	3	4	NA	NA	NA	4	3
17	4	4	5	4	5	5	5	5	5	4	5	5
17	NA	NA	NA	NA	NA	NA	NA	NA	NA	NA	NA	NA
17	4	3	4	3	3	3	3	5	3	3	4	3
17	3	2	3	4	4	3	5	3	3	4	4	4
17	NA	NA	NA	NA	NA	NA	NA	NA	NA	NA	NA	NA
17	4	3	2	3	3	3	3	4	3	3	3	3
17	3	4	4	4	5	5	4	4	5	4	4	3
17	4	3	4	3	4	4	4	5	4	3	4	4
17	4	3	5	5	4	4	5	5	5	5	5	5
17	NA	5	5	NA	5	5	5	5	NA	3	NA	NA
17	4	NA	4	3	4	4	5	4	3	5	3	4
17	3	3	5	4	4	5	5	4	5	4	4	5
17	5	4	4	4	3	1	1	5	4	5	4	4
17	3	3	5	5	4	4	4	5	NA	4	3	4
17	5	5	5	5	5	5	5	5	5	5	5	5
28	NA	NA	NA	NA	NA	NA	NA	NA	NA	NA	NA	NA
28	NA	NA	NA	NA	NA	NA	NA	NA	NA	NA	NA	NA
28	3	4	5	3	3	3	3	5	4	4	5	5
28	NA	NA	NA	NA	NA	NA	NA	NA	NA	NA	NA	NA
28	2	2	3	2	3	4	3	3	2	1	2	2
28	3	4	3	4	5	5	4	5	5	5	3	5
28	3	3	3	3	5	5	5	5	3	3	4	4
28	3	3	3	3	4	4	3	5	3	2	3	4
28	2	3	3	3	4	5	4	5	4	2	3	4
28	1	1	3	3	5	3	5	4	4	3	NA	3
28	2	2	5	3	NA	NA	NA	4	3	2	3	3
28	2	4	2	4	5	5	5	5	4	3	4	4
28	4	5	5	5	5	5	5	5	5	5	4	4
28	NA	NA	NA	NA	NA	NA	NA	NA	NA	NA	NA	NA
28	3	4	3	4	4	4	5	3	5	4	5	4
27	4	2	5	2	4	4	5	5	5	4	5	5
27	3	3	3	3	5	5	4	4	5	4	4	4
27	2	2	5	3	4	5	5	5	4	4	4	4
27	3	3	3	3	5	4	4	5	3	2	4	3
27	3	2	3	3	5	4	4	5	5	4	3	4
27	3	4	5	5	4	5	4	5	4	3	5	4
27	4	4	3	3	5	4	5	5	5	4	4	4
27	3	2	4	4	5	4	4	5	4	3	4	3
27	3	3	4	3	4	4	4	3	3	2	3	3
27	3	4	4	4	4	4	4	4	4	4	4	3
27	3	4	5	5	4	5	5	5	3	4	5	5
27	3	3	3	3	5	5	5	5	3	1	3	3
27	NA	NA	NA	NA	NA	NA	NA	NA	NA	NA	NA	NA
27	2	2	3	2	1	3	2	2	4	2	3	2
27	5	NA	NA	NA	5	5	5	5	5	4	5	5
27	5	5	5	4	4	5	5	4	4	4	4	4
27	3	3	2	3	3	2	NA	3	3	1	2	2
27	3	2	1	2	5	4	4	5	4	3	1	4
27	2	4	4	4	3	4	4	4	4	2	4	4
27	4	4	5	4	5	1	1	1	5	5	5	4
27	3	2	2	3	4	2	2	4	3	2	3	3
27	3	3	5	3	5	5	5	4	5	5	5	4
27	3	4	5	4	5	4	5	4	4	3	4	3
27	3	3	2	3	5	5	5	5	4	4	3	3
27	3	4	4	4	5	4	4	5	4	3	NA	3
27	3	3	4	3	3	3	3	4	5	3	5	5
27	3	4	5	3	5	5	4	5	5	3	3	4
24	3	1	2	2	4	3	3	4	2	2	3	2
24	2	2	3	2	2	2	2	2	2	2	2	2
24	2	3	1	2	4	3	3	4	2	2	3	2
24	3	4	3	3	3	3	3	3	3	2	4	3
24	1	2	1	1	4	2	2	3	3	3	3	3
24	3	3	3	3	5	5	5	5	5	5	5	5
24	3	2	3	4	2	2	3	5	3	3	4	4
24	2	3	3	3	3	3	3	3	3	3	3	2
24	3	2	2	2	4	4	5	5	5	5	5	5
24	3	2	3	3	4	4	4	5	4	4	3	4
24	3	3	5	5	4	5	4	5	4	4	4	4
24	2	2	2	2	3	3	3	2	3	2	2	1
24	3	3	2	3	4	4	3	5	4	3	4	5
24	3	4	4	4	5	5	5	5	4	3	4	5
24	1	1	1	1	4	4	5	5	3	1	1	4
24	4	3	3	3	5	4	5	5	3	3	3	3
24	1	2	3	3	4	5	4	4	4	3	4	3
24	2	2	2	2	5	2	2	4	3	2	2	3
24	3	4	2	4	4	4	5	4	3	3	3	3
19	5	5	5	5	5	5	5	5	4	5	4	4
19	3	4	5	4	5	5	5	5	5	5	5	5
19	3	3	5	3	5	5	5	5	4	4	5	4
19	3	3	3	3	5	5	5	5	5	4	4	4
19	2	3	3	2	5	NA	NA	4	4	5	4	NA
19	3	2	3	3	5	4	5	5	3	2	2	2
19	3	3	4	4	5	5	5	5	4	5	5	4
19	NA	3	3	NA	3	4	4	4	3	3	3	3
19	3	3	3	3	2	3	3	4	4	4	4	5
19	2	3	3	NA	NA	2	NA	NA	3	2	4	3
19	5	4	3	4	4	3	3	4	4	2	3	3
19	3	3	3	3	5	5	4	NA	5	NA	5	NA
19	2	3	2	3	3	3	5	3	3	2	3	3
19	3	3	3	3	4	3	4	4	3	2	3	2
19	3	2	5	4	4	5	5	5	4	4	5	4
19	3	3	3	3	5	4	4	NA	3	3	5	3
19	3	3	3	3	3	3	4	3	3	3	3	3
19	2	2	2	2	5	5	5	5	5	5	4	5
19	4	5	5	5	4	3	3	3	5	5	3	5
19	3	3	5	4	4	3	4	4	5	5	5	4
19	3	4	5	4	5	5	5	5	5	4	5	5
19	3	4	5	3	5	5	4	5	5	4	5	5
19	3	NA	3	4	5	NA	5	5	5	3	NA	5
20	2	1	2	2	5	4	3	4	4	1	5	4
20	1	2	2	2	3	4	3	4	3	2	3	2
20	1	2	2	2	5	5	5	5	2	3	3	3
20	1	1	2	1	1	1	2	5	3	1	3	3
20	1	1	3	1	NA	3	3	2	3	1	3	3
20	1	2	2	2	5	4	4	5	4	3	2	4
20	1	1	3	2	4	5	4	5	3	3	4	3
20	3	4	4	4	5	5	5	5	5	5	5	5
20	2	2	2	2	2	2	4	2	2	2	3	2
20	2	1	2	1	4	4	5	5	3	3	3	3
20	2	1	1	1	5	5	5	1	3	3	3	3
20	2	4	5	5	5	4	5	4	5	4	4	4
20	NA	NA	NA	NA	NA	NA	NA	NA	NA	NA	NA	NA
20	1	2	1	1	4	5	5	4	4	3	3	3
20	2	2	1	1	5	5	4	3	3	2	2	3
20	NA	2	4	2	4	4	4	4	NA	2	3	3
20	2	3	3	3	5	4	4	5	3	3	4	4
20	2	4	3	3	5	3	5	5	5	5	4	5
20	1	3	3	3	4	4	4	4	5	4	NA	3
20	2	2	3	2	2	4	5	4	3	3	4	2
10	3	3	4	3	4	5	5	5	5	5	4	5
10	3	4	3	3	4	4	3	3	3	2	4	3
10	3	3	5	3	5	4	5	5	4	5	4	4
10	1	2	2	2	4	3	4	3	3	5	3	3
10	3	3	3	3	3	3	3	3	5	2	4	3
11	3	3	5	5	5	3	4	4	5	4	5	5
11	3	4	3	4	5	3	2	5	3	2	5	5
11	2	3	4	4	4	4	4	5	4	4	4	3
11	3	5	5	5	4	3	5	5	4	4	5	5
11	3	2	4	3	5	5	5	5	5	5	5	5
11	3	3	4	2	5	4	4	4	4	3	3	3
11	1	3	3	3	5	3	4	3	5	5	5	4
11	2	3	2	3	5	3	3	4	2	1	3	3
11	3	3	3	3	1	3	4	5	3	1	5	3
11	3	3	5	4	5	5	5	5	5	5	5	5
11	3	5	3	3	5	5	3	5	4	4	3	4
11	3	3	3	2	3	3	2	3	4	3	1	4
11	3	5	5	5	5	4	4	5	4	4	5	4
12	3	3	2	3	5	5	5	5	5	3	5	5
12	3	1	1	2	4	2	1	5	5	4	4	5
12	3	3	5	3	5	4	5	4	5	4	4	4
12	3	2	1	2	4	3	4	4	5	4	5	5
12	5	3	4	4	5	5	5	5	5	5	5	5
12	4	4	4	4	5	5	5	4	5	4	4	5
12	4	5	5	5	5	5	5	5	NA	4	5	5
12	3	3	4	3	5	5	4	3	5	4	3	5
12	4	3	5	2	5	5	5	4	5	3	3	4
12	3	1	5	2	2	2	2	2	3	3	3	1
12	4	4	4	4	4	4	4	5	4	4	4	4
12	3	4	4	4	5	5	5	5	4	4	4	4
12	3	2	4	3	4	5	5	3	5	4	3	4
12	4	4	4	4	5	5	4	5	4	4	3	4
12	1	2	3	3	3	3	3	3	3	3	3	3
12	3	4	2	3	4	4	2	4	3	4	3	4
12	3	1	1	1	2	1	1	3	2	2	1	3
12	4	4	4	3	5	4	5	5	4	3	5	4
9	3	3	5	3	5	5	5	5	5	4	NA	5
9	3	3	3	3	3	3	3	3	4	2	3	3
9	3	3	5	5	5	5	5	3	5	5	5	5
9	3	3	3	3	3	3	4	5	4	4	4	4
9	3	2	5	3	4	4	3	5	3	3	5	4
9	3	5	3	5	3	3	5	5	5	4	3	3
9	5	5	5	5	3	2	3	5	5	5	4	5
9	4	3	4	4	5	5	4	4	4	4	4	3
1	4	4	5	5	3	4	4	5	5	4	5	5
1	5	4	3	3	4	3	NA	5	3	2	3	2
1	3	4	3	4	4	4	4	5	3	3	3	3
1	4	4	5	4	3	3	5	3	3	1	4	1
1	3	5	4	5	5	5	5	5	5	4	5	4
1	2	2	3	3	5	4	4	4	4	4	3	4
1	3	3	2	3	1	4	4	3	2	4	3	2
1	3	5	4	5	4	4	3	5	3	2	2	3
1	2	3	3	3	4	4	4	4	5	3	3	4
1	3	3	4	4	5	3	2	5	4	4	3	3
1	3	3	4	4	4	2	3	3	4	3	2	5
1	3	2	4	3	2	2	4	3	4	3	4	4
1	4	4	3	4	3	3	4	5	4	4	5	5
1	3	2	4	4	5	3	NA	4	4	NA	4	3
1	3	2	3	2	3	2	2	5	3	1	3	3
1	3	3	3	3	5	4	5	5	5	3	5	5
1	3	2	3	3	2	3	4	3	3	2	3	3
1	3	2	3	3	4	4	4	3	3	3	3	3
1	NA	NA	NA	NA	NA	NA	NA	NA	NA	NA	NA	NA
1	3	3	5	3	5	5	5	5	5	5	3	3
1	1	2	2	3	5	4	4	5	1	3	2	2
1	4	4	5	4	1	4	4	4	4	3	4	5
1	3	2	4	3	3	4	4	3	3	3	3	4
2	3	4	5	4	5	4	4	5	5	5	5	5
2	3	3	3	3	3	3	3	3	3	3	3	3
2	5	3	5	5	5	5	5	5	5	5	5	5
2	3	2	4	5	1	5	5	5	4	3	5	4
2	1	2	3	2	4	3	4	3	3	2	2	3
2	5	5	5	5	4	4	5	5	5	4	4	4
2	3	3	3	2	2	3	2	3	4	4	3	3
2	3	5	3	3	3	3	3	3	3	3	3	3
2	3	3	3	4	4	4	3	5	5	4	3	5
2	NA	NA	NA	NA	NA	NA	NA	NA	NA	NA	NA	NA
2	NA	NA	NA	NA	NA	NA	NA	NA	NA	NA	NA	NA
2	5	4	4	4	3	3	5	5	3	2	3	3
2	3	3	3	3	3	3	3	3	3	3	3	3
2	4	5	5	5	5	5	5	5	5	5	5	5
3	3	3	5	3	5	5	5	3	5	5	4	5
3	3	5	3	3	4	3	5	5	5	5	5	5
3	2	2	4	2	4	3	3	4	5	4	5	5
3	3	3	5	5	4	5	5	5	4	4	5	3
3	3	3	3	3	5	5	3	4	4	3	4	3
3	2	3	3	3	4	4	4	4	3	3	4	4
3	2	2	1	2	3	3	1	5	5	3	4	5
3	3	2	3	3	3	5	3	4	3	2	3	3
3	2	2	2	2	4	3	4	4	3	2	3	3
3	2	3	2	3	2	2	2	2	3	3	3	4
3	3	4	4	4	4	4	4	5	4	3	3	3
3	3	3	5	5	5	2	5	5	3	3	3	3
3	3	3	3	3	4	4	4	4	4	3	4	4
3	4	5	3	3	3	1	3	3	4	3	3	3
3	2	4	3	4	5	4	4	3	4	3	3	3
3	3	3	4	4	4	4	4	4	4	3	3	3
3	2	3	5	5	4	3	5	4	4	3	3	3
3	3	4	4	4	4	4	5	5	5	5	5	5
3	4	1	1	3	5	5	5	5	3	1	2	2
3	2	3	2	3	5	5	3	4	4	3	2	3
3	3	3	5	2	5	5	5	5	5	4	3	4
3	2	2	3	4	3	3	4	3	3	3	3	3
4	3	3	4	3	4	3	3	3	3	2	4	3
4	3	3	3	3	5	3	2	4	4	3	3	3
4	3	3	5	5	3	2	3	3	5	5	3	5
4	3	3	5	5	3	4	3	4	5	4	4	4
4	4	4	3	5	5	4	5	5	NA	3	4	4
4	5	4	3	3	4	5	4	3	4	3	4	3
4	NA	NA	NA	NA	NA	NA	NA	NA	NA	NA	NA	NA
4	4	4	5	4	5	5	5	5	5	4	5	4
4	5	4	5	4	5	5	5	5	4	3	4	4
4	4	2	4	3	5	5	5	5	4	3	3	3
4	4	3	2	3	3	1	1	3	5	5	5	4
4	5	3	5	3	5	5	4	5	3	2	4	3
4	5	4	5	5	3	3	3	3	4	2	5	3
4	5	4	5	4	5	5	5	5	4	3	4	4
4	3	3	3	3	2	3	4	4	3	2	3	3
4	5	5	3	5	5	5	5	5	5	4	5	5
4	3	4	4	4	5	5	5	5	5	4	5	4
4	3	3	3	3	4	3	3	4	4	3	3	3
4	4	3	3	3	5	3	3	4	NA	NA	2	3
4	NA	NA	NA	NA	NA	NA	NA	NA	NA	NA	NA	NA
4	5	2	3	3	4	3	4	3	3	1	3	2
4	3	3	3	1	5	4	4	5	2	1	2	2
4	3	3	3	3	5	3	4	4	5	4	4	5
4	4	4	3	4	4	4	3	5	4	4	5	3
4	4	4	4	4	4	5	5	5	3	NA	4	4
14	4	2	3	2	4	2	2	4	4	4	3	4
14	3	3	4	4	5	4	5	5	4	3	5	5
14	3	1	1	2	2	4	5	3	3	2	2	3
14	3	3	5	4	4	5	5	5	4	4	4	4
14	2	2	2	3	3	2	3	3	4	3	3	4
14	3	2	5	4	3	5	5	3	5	4	5	5
14	5	5	5	5	5	5	5	3	4	4	5	5
14	2	1	1	2	5	5	5	5	4	3	4	4
14	2	3	5	3	5	4	4	5	5	3	4	5
14	4	3	4	5	4	4	5	4	4	3	4	3
14	3	4	4	4	4	4	4	4	5	5	4	4
14	3	3	2	2	3	2	2	4	3	3	4	3
14	3	4	4	NA	4	5	3	4	5	4	3	4
14	NA	NA	NA	NA	NA	NA	NA	NA	NA	NA	NA	NA
14	2	1	2	3	4	4	4	5	3	3	3	3
14	2	4	3	4	1	2	2	2	4	4	2	5
14	3	3	3	3	5	5	5	5	3	3	4	3
14	3	4	4	4	3	2	3	3	2	3	3	3
14	2	2	3	3	3	2	3	4	4	3	4	3
14	2	3	2	3	3	4	2	4	4	3	3	4
14	2	1	4	2	4	5	5	5	3	3	2	3
14	2	3	4	3	5	5	5	5	4	3	3	4
14	3	2	4	3	4	4	4	4	4	3	3	4
14	NA	3	2	NA	3	4	4	4	4	3	3	3
14	2	2	2	2	4	3	2	4	2	2	3	3
15	5	5	4	4	5	5	4	4	5	4	4	4
15	2	3	3	3	4	5	4	5	5	5	4	5
15	2	1	2	1	4	3	4	5	3	3	2	4
15	3	3	3	2	3	3	2	2	2	2	3	3
15	3	4	4	4	4	4	5	5	4	3	4	3
15	1	2	3	3	4	3	4	3	3	2	3	2
15	5	4	5	5	5	5	5	5	5	4	5	5
15	1	3	3	3	5	5	5	5	4	4	4	4
15	3	4	5	5	3	3	4	3	5	4	5	5
15	5	5	5	3	1	1	1	1	5	5	5	5
15	2	1	4	NA	5	5	5	3	4	3	4	4
15	2	3	3	3	5	5	5	3	4	3	4	3
15	2	2	2	3	3	4	4	4	3	1	3	3
15	2	4	3	3	5	4	4	5	4	3	5	4
15	3	3	3	3	4	5	5	4	4	3	5	5
15	NA	NA	NA	NA	NA	NA	NA	NA	NA	NA	NA	NA
15	3	3	3	4	5	5	4	5	4	4	4	5
15	3	2	4	3	4	4	4	5	3	3	5	3
15	2	4	NA	NA	3	NA	NA	3	2	NA	3	2
15	2	4	5	4	4	5	5	5	5	4	5	4
15	2	4	4	2	5	5	2	3	4	3	3	3
18	4	3	5	4	2	3	4	3	3	2	3	4
18	4	5	3	3	5	5	5	3	4	3	3	4
18	3	NA	3	3	4	4	NA	4	5	NA	4	4
18	1	2	3	2	4	5	5	5	3	2	4	3
18	4	3	3	4	4	4	3	4	5	4	4	5
18	5	4	5	5	4	3	4	4	5	5	5	5
18	4	2	3	3	3	2	2	2	4	3	3	4
18	3	3	4	4	4	3	4	5	5	4	4	5
18	2	1	5	2	4	4	4	5	3	4	3	4
30	5	5	4	5	5	5	5	5	4	3	4	3
30	NA	NA	NA	NA	NA	NA	NA	NA	NA	NA	NA	NA
30	5	5	3	5	5	4	2	5	5	5	2	5
30	NA	NA	NA	NA	NA	NA	NA	NA	NA	NA	NA	NA
30	3	3	5	5	4	4	3	5	5	4	4	5
30	4	3	3	3	5	1	1	1	3	3	3	3
30	3	4	4	5	5	5	5	5	3	3	4	3
30	3	2	4	2	5	5	5	5	3	3	4	3
30	5	3	4	4	3	3	3	4	4	3	3	3
30	5	5	5	5	5	3	5	3	5	3	5	3
30	5	3	5	5	5	5	3	4	3	3	4	3
30	3	4	3	5	4	5	4	5	3	3	4	4
30	3	4	3	2	2	3	5	3	1	2	2	1
26	3	3	2	3	4	4	4	4	4	3	4	5
26	3	3	5	2	3	2	3	4	4	3	3	4
26	2	2	NA	2	3	3	NA	2	4	3	2	3
26	3	4	5	5	3	3	5	5	NA	3	5	5
26	2	2	1	2	5	4	2	5	3	1	3	3
26	2	1	2	1	3	4	4	4	4	4	3	4
26	3	3	4	4	5	5	5	5	4	4	4	4
26	3	3	5	3	5	5	5	5	5	5	5	5
26	2	4	3	3	2	5	3	3	3	2	3	3
26	2	2	1	2	3	3	4	4	2	3	4	4
26	3	3	3	3	5	3	5	5	4	4	3	3
26	3	3	4	NA	5	4	3	5	5	5	4	4
26	5	5	3	4	3	1	1	5	4	4	3	3
29	NA	NA	NA	NA	NA	NA	NA	NA	NA	NA	NA	NA
29	5	3	5	5	4	4	5	5	4	3	5	5
29	3	3	3	3	4	4	4	4	4	3	5	5
29	3	NA	5	3	5	5	5	5	4	4	4	5
29	2	2	3	1	4	2	1	4	2	1	3	3
29	3	3	4	4	3	4	4	4	3	3	3	3
29	3	2	1	2	5	5	5	5	4	4	5	5
29	3	5	4	5	4	4	5	4	4	3	4	3
29	3	2	5	3	4	4	3	4	4	3	4	4
29	2	4	4	4	4	4	4	5	4	3	5	4
29	1	3	5	3	4	3	3	3	3	3	3	3
29	3	4	4	4	2	5	4	4	4	4	4	3
21	3	NA	2	NA	4	NA	4	NA	3	1	NA	NA
21	3	3	3	3	4	5	5	3	5	1	3	3
21	2	1	1	1	3	1	1	5	3	1	1	3
21	4	3	3	4	5	5	5	4	4	4	4	3
21	5	3	5	3	4	3	5	5	5	5	5	3
21	4	2	4	2	4	3	4	5	3	1	1	2
21	3	3	3	2	3	3	3	3	3	1	3	3
21	4	4	5	4	5	5	5	5	5	4	5	3
21	3	2	3	1	2	4	5	3	3	3	3	2
21	3	2	5	2	3	3	3	3	3	5	2	4
21	1	3	1	1	5	1	1	3	4	2	1	3
21	4	5	4	3	5	5	4	4	5	5	4	5
21	3	2	2	3	3	4	3	3	4	4	4	4
21	3	3	4	2	4	4	4	5	4	3	3	4
21	3	3	5	3	3	5	5	4	5	4	4	3
21	3	NA	NA	NA	3	3	4	NA	4	4	NA	NA
6	3	4	5	4	3	5	4	4	4	3	4	5
6	3	3	3	3	NA	3	3	3	2	3	3	2
6	2	2	2	2	5	5	3	5	4	2	4	3
6	1	1	5	3	4	5	4	3	5	5	5	4
7	3	2	3	2	2	2	2	3	3	3	NA	3
7	4	3	4	3	3	3	4	4	3	3	3	3
7	4	3	5	3	4	5	5	4	3	4	3	3
7	5	5	5	5	5	5	5	5	5	5	5	5
