# Supplementary material for: The German Basic Psychological Needs Satisfaction in Physical Education Scale: Adaption and Multilevel Validation in a Sample of Sixth-Grade Girls
Source: Int J Environ Res Public Health. 2020 Feb 28;17(5):1554. doi: 10.3390/ijerph17051554 (PMC7084701; doi:10.3390/ijerph17051554)
Supplement: Supplementary file 1 [file ijerph-17-01554-s001.zip › MCFA_GBPNS-PE Scale.Rmd]

---
title: "MCFA_GBPNS-PE Scale"
author: "DS"
date: "15 Januar 2020"
output:
  html_document:
    df_print: paged
---

# MCFA and reliability analysis, 11 items: R4 excluded
```{r setup, include=FALSE}
knitr::opts_chunk$set(echo = TRUE)
```

### Load Packages
```{r, message=FALSE, warning=FALSE}
library(lavaan)
library(tidyverse)
library(Matrix)
library(psych)
library(Hmisc)
```

```{r}
# Load dataset AKS_U_Skala
AKS_PE <- read.csv2(file.choose()) 

##### Delete R4.
AKS_PE <- AKS_PE[,-c(9)]

# Delete empty cases.
maxNA <- 7
AKS_PE <- AKS_PE[!(base::rowSums(is.na(AKS_PE))>maxNA),]
```

## Daten
##### Zur Veranschaulichung des Datensatzes
```{r, echo = FALSE}
str(AKS_PE)
summary(AKS_PE)
```

## MCFA
```{r, warning=FALSE}
print(AKS_PE %>% 
  group_by(Gruppe) %>%
  summarise(obs_per_class = n()) , n = Inf)


print(AKS_PE %>% 
  group_by(Gruppe) %>%
  summarise_all(funs(mean = mean(., na.rm = T))) , width = Inf, n = Inf)
```

##### Define functions for MCFA
```{r, echo=FALSE}
mcfa_input<-function(gp,dat, cor = FALSE){
   dat1<-dat[complete.cases(dat),]
   g<-dat1[,gp] #grouping
   freq<-data.frame(table(g))
   gn<-grep(gp,names(dat1)) #which column number is the grouping var
   dat2<-dat1[,-gn] #raw only
   G<-length(table(g))
   n<-nrow(dat2)
   k<-ncol(dat2)
   scaling<-(n^2-sum(freq$Freq^2)) / (n*(G-1))
   varn<-names(dat1[,-gn])
   ms<-matrix(0,n,k)
   for (i in 1:k){
      ms[,i]<-ave(dat2[,i],g)
   }   
   cs<-dat2-ms #deviation matrix, centered scores
   colnames(ms)<-colnames(cs)<-varn
   b.cov<-(cov(ms) * (n - 1))/(G-1) #group level cov matrix
   w.cov<-(cov(cs) * (n - 1))/(n-G) #individual level cov matrix
   pb.cov<-(b.cov-w.cov)/scaling #estimate of pure/adjusted between cov matrix
   
   icc<-round(diag(pb.cov)/(diag(w.cov)+diag(pb.cov)),3) #iccs
   
   output <- list(b.cov=b.cov,pw.cov=w.cov,ab.cov=pb.cov,
                  n=n,G=G,c.=scaling,sqc=sqrt(scaling),icc=icc,dfw=n-G,dfb=G) 
   if(cor){
     output$w.cor<-cov2cor(w.cov) #individual level cor matrix
     output$b.cor<-cov2cor(b.cov) #group level cor matrix
     output$pb.cor<-cov2cor(pb.cov) #estimate of pure between cor matrix
     
   }
   
   return(output)
}

alpha<-function(dat){
   covar<-dat[lower.tri(dat)] #get unique covariances
   n<-ncol(dat) #number of items in the scale
   al<-((sum(covar)/length(covar))*n^2/sum(dat))
   cat("alpha:",return(al),"\n")   
}

# Create a list to store all models
models <- list()
```

```{r}
# Execute function mcfa.input with grouping variable and safe to object x
x <- mcfa_input("Gruppe", AKS_PE)
``` 

```{r, message=FALSE, warning=FALSE, fig.show='hold', out.width="50%"}
# Graphical representation of the pure within and between covariance matrix
melted_pw.cov <- reshape2::melt(x$pw.cov)
melted_b.cov <- reshape2::melt(x$b.cov)

ggplot(data = melted_pw.cov, aes(x=Var1, y=Var2, fill=value)) + 
  geom_tile()

ggplot(data = melted_b.cov, aes(x=Var1, y=Var2, fill=value)) + 
  geom_tile()
```

Indicates three factors at individual level but maybe only one factor at group level.

```{r}
str(x)
```

Calculate ICCs as indicator for the variance, which can be attributed to the the groups.

```{r}
x$icc
```

ICCs vary heavily. 
```{r}
max(x$icc)
``` 
minimal
```{r}
min(x$icc)
mean(c(0.219,0.059,0.060,0.103,0.011,0,0,0.004,0,0.023,0.006))
median(c(0.219,0.059,0.060,0.103,0.011,0,0,0.004,0,0.023,0.006))
sd(c(0.219,0.059,0.060,0.103,0.011,0,0,0.004,0,0.023,0.006))
```
Note negative ICCs. Three negative ICCs were set to zero, since the ICC $${\rho}=({\Sigma}_B^2 + {\Sigma}_W^2)^{-1}* {\Sigma}_B^2$$ should vary between 0 and 1 by definition. Due to the fact that the between group variance $??_B^2$  is estimated by a scaled difference between two diagonal entries of two empirical covariance matrices (the empirical within and between covariance matrices), it does not have to be positive for any sample size.  Here, the estimated within-variance is larger than the estimated between-variance and led to negative ICCs.


#### Graphical analysis 

```{r}
AKS_PE_aut <- AKS_PE %>%
  select(starts_with("Auto"))

ggplot(gather(AKS_PE_aut), aes(x = value)) + geom_bar() + facet_wrap(~ key)

AKS_PE_comp <- AKS_PE %>%
  select(starts_with("Comp"))

ggplot(gather(AKS_PE_comp), aes(x = value)) + geom_bar() + facet_wrap(~ key)


AKS_PE_related <- AKS_PE %>%
  select(starts_with("Related"))

ggplot(gather(AKS_PE_related), aes(x = value)) + geom_bar() + facet_wrap(~ key)
```

The data is clearly unbalanced. Hence $\mathbf{S}_{Bd}$ is an estimator of  
$$\boldsymbol{\Sigma}_W + c_d\boldsymbol{\Sigma}_B$$
for each distinct group of size $n_d$.

This means that one gets a different covariance decomposition for each different group size, which makes estimating these models a very complex task. 
Therefore Muthen (1989,1990) suggested to ignore the unbalance and compute a single $\mathbf{S}_B$ using the estimator $c.$ of the average group size. Hence we get

$$\widehat{\boldsymbol{\Sigma}_W + c.\boldsymbol{\Sigma}_B} := \mathbf{S}_B\,.$$

The scaling factor c. for the given data is
```{r}
x$c
```
which is smaller then the average group size
```{r}
mean(table(AKS_PE$Gruppe))
```
due to the fact that the data contains a few groups with rather few observations.

### Estimation algorithm

#### Step 1: The level one model

Check if one or three factors at level 1.

**specify models, one factor und three factor model**

```{r}
onefactor <- 'f1 =~ Autonomy_PE_1 + Relatedness_PE_1 + Competence_PE_1 + Autonomy_PE_2 + Relatedness_PE_2 + Competence_PE_2 + Autonomy_PE_3 + Relatedness_PE_3 + Competence_PE_3 + Autonomy_PE_4  + Competence_PE_4';
threefactor <- 'f1 =~ Autonomy_PE_1 + Autonomy_PE_2 + Autonomy_PE_3 + Autonomy_PE_4; 
f2 =~ Relatedness_PE_1 + Relatedness_PE_2 + Relatedness_PE_3 ; 
f3 =~ Competence_PE_1 + Competence_PE_2 + Competence_PE_3 + Competence_PE_4'
```

- fit models using the pooled within group variance matrix as input; output saved into an object called results1

- first argument is model object containing model definition

- second argument is source and type of data to be analyzed

- third argument is effective number of observations

```{r}
# fit models using the pooled within group variance matrix as input; output saved into an object called results1
# first argument is model object containing model definition
# second argument is source and type of data to be analyzed
# third argument is effective number of observations

models$mod_one_fac <- cfa(onefactor, sample.cov = x$pw.cov, sample.nobs = x$n - x$G)
models$mod_three_fac <- cfa(threefactor, sample.cov = x$pw.cov, sample.nobs = x$n - x$G)
```

Providing measures of model fit and factor loadings in standardized form

```{r}
# Providing measures of model fit and factor loadings in standardized form
sapply(models[1:2], function(X) summary(X, fit.measures = T, standardized = T))
```

#### Fit measures

*Hox: Simulation research shows that all these indices still depend on sample size and estimation method (e.g., ML or GLS), with the CFI and the TLI/NNFI showing the best overall performance (Chou & Bentler, 1995; Kaplan, 1995). If the model fits perfectly, these fit indices should have the value **1**. Usually, a value of at least **.90** is required to accept a model, while a value of at least **.95** is required to judge the model fit as good. However, these are just rules of thumb.    A different approach to model fit is to accept that models are only approximations, and that a perfect fit may be too much to ask for. Instead, the problem is to assess how well a given model approximates the true model. This view led to the development of an index called RMSEA, for root mean square error of approximation (Browne & Cudeck, 1992). If the approximation is good, the RMSEA should be small. Typically, an RMSEA of less than .08 is required (Kline, 2004), and an RMSEA of less than .05 is required to judge the model fit as good. Statistical tests or confidence intervals can be computed to test if the RMSEA is significantly larger than this lower bound. Given the many possible goodness-of-fit indices, the customary advice is to assess fit by inspecting several fit indices that derive from different principles. **Therefore, for the confirmatory factor model for the family data, I have reported the chi-square test, and the fit indices CFI and RMSEA.** *

#### Path diagramm 
```{r}
semPlot::semPaths(models$mod_three_fac,"std",edge.label.cex=0.5, curvePivot = TRUE)
```
`threefactor` model fits better than `onefactor` model!

**If an adequate fit is not found, there is little point in proceeding and researchers should revisit their theory behind their CFA (Huang, 2017).**


#### Step 2: The null model

Assumption to be checked: 2 levels, 3 factors each, no variance between levels regarding factor loadings, variances and covariances

Store multiple input covariances (PW and B) and sample sizes for each in a list object

```{r}
combined.cov <- list(within = x$pw.cov, between = x$b.cov)
combined.n <- list(within = x$n - x$G, between = x$G)
```

**Specify model imposing equality constraints for within and between models (in this case for both levels)**

```{r}
nullmodel <- '
f1 =~ Autonomy_PE_1 + c(a,a)*Autonomy_PE_2 + c(b,b)*Autonomy_PE_3 + c(c,c)*Autonomy_PE_4
f2 =~ Relatedness_PE_1 + c(d,d)*Relatedness_PE_2 + c(e,e)*Relatedness_PE_3
f3 =~ Competence_PE_1 + c(g,g)*Competence_PE_2 + c(h,h)*Competence_PE_3 + c(i,i)*Competence_PE_4
Autonomy_PE_1 ~~ c(j,j)*Autonomy_PE_1
Autonomy_PE_2 ~~ c(k,k)*Autonomy_PE_2
Autonomy_PE_3 ~~ c(l,l)*Autonomy_PE_3
Autonomy_PE_4 ~~ c(m,m)*Autonomy_PE_4
Relatedness_PE_1 ~~ c(n,n)*Relatedness_PE_1
Relatedness_PE_2 ~~ c(o,o)*Relatedness_PE_2
Relatedness_PE_3 ~~ c(p,p)*Relatedness_PE_3
Competence_PE_1 ~~ c(r,r)*Competence_PE_1
Competence_PE_2 ~~ c(s,s)*Competence_PE_2
Competence_PE_3 ~~ c(t,t)*Competence_PE_3
Competence_PE_4 ~~ c(u,u)*Competence_PE_4
f1 ~~ c(v,v)*f1
f2 ~~ c(w,w)*f2
f3 ~~ c(x,x)*f3
f1 ~~ c(y,y)*f2
f1 ~~ c(z,z)*f3
f2 ~~ c(aa,aa)*f3
'
# Fit null model
models$nullmodel_fit <- cfa(nullmodel, sample.cov = combined.cov, sample.nobs = combined.n)

# viewing summary statistics (in standardisierter Form)
fitMeasures(models$nullmodel_fit)
```

Fits indicate there might be a variance between levels. At this stage Multilevel validation is justified.

#### Step 3: The independence model

Assumption to be checked: 2 levels, 3 factors each, no variance between levels regarding factor loadings, variances and covariances and there are latent factors at level 2, every manifest variable is composed by pooled-within and between variance.

Here, we use the scaling factor c, which is calculated by mcfa.input(). 

```{r}
x$c
x$sqc
```

Now, we start to estimate the between variance of the model by estimation of 11 new group-level "factors"."

Every group-level factor has a specific loading of
```{r}
x$sqc
```
on its manifest variable (Autonomy_PE_1 bis Competence_PE_4).

Autonomy_PE_1b etc. is the name of the level 2 factor and the 0 as first argument in brackets, denies the estimation of Autonomy_PE_1b at the first level (within level).

This model is called independence model, because by using "orthogonal = T" we deny that the new latent group level factors covary with each other.

```{r}
independence <- '
f1 =~ Autonomy_PE_1 + c(a,a)*Autonomy_PE_2 + c(b,b)*Autonomy_PE_3 + c(c,c)*Autonomy_PE_4
f2 =~ Relatedness_PE_1 + c(d,d)*Relatedness_PE_2 + c(e,e)*Relatedness_PE_3 
f3 =~ Competence_PE_1 + c(g,g)*Competence_PE_2 + c(h,h)*Competence_PE_3 + c(i,i)*Competence_PE_4
Autonomy_PE_1 ~~ c(j,j)*Autonomy_PE_1
Autonomy_PE_2 ~~ c(k,k)*Autonomy_PE_2
Autonomy_PE_3 ~~ c(l,l)*Autonomy_PE_3
Autonomy_PE_4 ~~ c(m,m)*Autonomy_PE_4
Relatedness_PE_1 ~~ c(n,n)*Relatedness_PE_1
Relatedness_PE_2 ~~ c(o,o)*Relatedness_PE_2
Relatedness_PE_3 ~~ c(p,p)*Relatedness_PE_3
Competence_PE_1 ~~ c(r,r)*Competence_PE_1
Competence_PE_2 ~~ c(s,s)*Competence_PE_2
Competence_PE_3 ~~ c(t,t)*Competence_PE_3
Competence_PE_4 ~~ c(u,u)*Competence_PE_4
f1 ~~ c(v,v)*f1
f2 ~~ c(w,w)*f2
f3 ~~ c(x,x)*f3
f1 ~~ c(y,y)*f2
f1 ~~ c(z,z)*f3
f2 ~~ c(aa,aa)*f3
Autonomy_PE_1b =~ c(0,x$sqc)*Autonomy_PE_1
Autonomy_PE_1b ~~ c(0,NA)*Autonomy_PE_1b
Autonomy_PE_2b =~ c(0,x$sqc)*Autonomy_PE_2
Autonomy_PE_2b ~~ c(0,NA)*Autonomy_PE_2b
Autonomy_PE_3b =~ c(0,x$sqc)*Autonomy_PE_3
Autonomy_PE_3b ~~ c(0,NA)*Autonomy_PE_3b
Autonomy_PE_4b =~ c(0,x$sqc)*Autonomy_PE_4
Autonomy_PE_4b ~~ c(0,NA)*Autonomy_PE_4b
Relatedness_PE_1b =~ c(0,x$sqc)*Relatedness_PE_1
Relatedness_PE_1b ~~ c(0,NA)*Relatedness_PE_1b
Relatedness_PE_2b =~ c(0,x$scq)*Relatedness_PE_2
Relatedness_PE_2b ~~ c(0,NA)*Relatedness_PE_2b
Relatedness_PE_3b =~ c(0,x$scq)*Relatedness_PE_3
Relatedness_PE_3b ~~ c(0,NA)*Relatedness_PE_3b
Competence_PE_1b =~ c(0,x$scq)*Competence_PE_1
Competence_PE_1b ~~ c(0,NA)*Competence_PE_1b
Competence_PE_2b =~ c(0,x$scq)*Competence_PE_2
Competence_PE_2b ~~ c(0,NA)*Competence_PE_2b
Competence_PE_3b =~ c(0,x$scq)*Competence_PE_3
Competence_PE_3b ~~ c(0,NA)*Competence_PE_3b
Competence_PE_4b =~ c(0,x$scq)*Competence_PE_4
Competence_PE_4b ~~ c(0,NA)*Competence_PE_4b
'
# Fit measures
models$mod_ind_fit <- cfa(independence, sample.cov = combined.cov, sample.nobs = combined.n, orthogonal = T)
# Summary
fitMeasures(models$mod_ind_fit)
```
**If the independence model fit well, the conclusion would be that there is substantial group-level variance but there is no substantively interesting structural model (Hox 2002). If the independence model did not fit well, that suggests that there is some kind of structural model at the group level that should be modeled (Huang, 2017).**

#### Step 4: The saturated model
Now, we allow the introduced latent group level factors to covary.
 
Since we have 11 latent variables we need to estimate 55 covariances.  (k*(k-1))/2, k = number of variables.

Keep the argument orthogonal = T.

```{r}
saturated <- '
f1 =~ Autonomy_PE_1 + c(a,a)*Autonomy_PE_2 + c(b,b)*Autonomy_PE_3 + c(c,c)*Autonomy_PE_4
f2 =~ Relatedness_PE_1 + c(d,d)*Relatedness_PE_2 + c(e,e)*Relatedness_PE_3 
f3 =~ Competence_PE_1 + c(g,g)*Competence_PE_2 + c(h,h)*Competence_PE_3 + c(i,i)*Competence_PE_4
Autonomy_PE_1 ~~ c(j,j)*Autonomy_PE_1
Autonomy_PE_2 ~~ c(k,k)*Autonomy_PE_2
Autonomy_PE_3 ~~ c(l,l)*Autonomy_PE_3
Autonomy_PE_4 ~~ c(m,m)*Autonomy_PE_4
Relatedness_PE_1 ~~ c(n,n)*Relatedness_PE_1
Relatedness_PE_2 ~~ c(o,o)*Relatedness_PE_2
Relatedness_PE_3 ~~ c(p,p)*Relatedness_PE_3
Competence_PE_1 ~~ c(r,r)*Competence_PE_1
Competence_PE_2 ~~ c(s,s)*Competence_PE_2
Competence_PE_3 ~~ c(t,t)*Competence_PE_3
Competence_PE_4 ~~ c(u,u)*Competence_PE_4
f1 ~~ c(v,v)*f1
f2 ~~ c(w,w)*f2
f3 ~~ c(x,x)*f3
f1 ~~ c(y,y)*f2
f1 ~~ c(z,z)*f3
f2 ~~ c(aa,aa)*f3
Autonomy_PE_1b =~ c(0,x$scq)*Autonomy_PE_1
Autonomy_PE_1b ~~ c(0,NA)*Autonomy_PE_1b
Autonomy_PE_2b =~ c(0,x$scq)*Autonomy_PE_2
Autonomy_PE_2b ~~ c(0,NA)*Autonomy_PE_2b
Autonomy_PE_3b =~ c(0,x$scq)*Autonomy_PE_3
Autonomy_PE_3b ~~ c(0,NA)*Autonomy_PE_3b
Autonomy_PE_4b =~ c(0,x$scq)*Autonomy_PE_4
Autonomy_PE_4b ~~ c(0,NA)*Autonomy_PE_4b
Relatedness_PE_1b =~ c(0,x$scq)*Relatedness_PE_1
Relatedness_PE_1b ~~ c(0,NA)*Relatedness_PE_1b
Relatedness_PE_2b =~ c(0,x$scq)*Relatedness_PE_2
Relatedness_PE_2b ~~ c(0,NA)*Relatedness_PE_2b
Relatedness_PE_3b =~ c(0,x$sqc)*Relatedness_PE_3
Relatedness_PE_3b ~~ c(0,NA)*Relatedness_PE_3b
Competence_PE_1b =~ c(0,x$scq)*Competence_PE_1
Competence_PE_1b ~~ c(0,NA)*Competence_PE_1b
Competence_PE_2b =~ c(0,x$scq)*Competence_PE_2
Competence_PE_2b ~~ c(0,NA)*Competence_PE_2b
Competence_PE_3b =~ c(0,x$scq)*Competence_PE_3
Competence_PE_3b ~~ c(0,NA)*Competence_PE_3b
Competence_PE_4b =~ c(0,x$scq)*Competence_PE_4
Competence_PE_4b ~~ c(0,NA)*Competence_PE_4b

Autonomy_PE_1b ~~ c(0,NA)*Autonomy_PE_2b + c(0,NA)*Autonomy_PE_3b + c(0,NA)*Autonomy_PE_4b + c(0,NA)*Relatedness_PE_1b + c(0,NA)*Relatedness_PE_2b + c(0,NA)*Relatedness_PE_3b +  + c(0,NA)*Competence_PE_1b + c(0,NA)*Competence_PE_2b + c(0,NA)*Competence_PE_3b + c(0,NA)*Competence_PE_4b

Autonomy_PE_2b ~~ c(0,NA)*Autonomy_PE_3b + c(0,NA)*Autonomy_PE_4b + c(0,NA)*Relatedness_PE_1b + c(0,NA)*Relatedness_PE_2b + c(0,NA)*Relatedness_PE_3b + c(0,NA)*Competence_PE_1b + c(0,NA)*Competence_PE_2b + c(0,NA)*Competence_PE_3b + c(0,NA)*Competence_PE_4b

Autonomy_PE_3b ~~ c(0,NA)*Autonomy_PE_4b + c(0,NA)*Relatedness_PE_1b + c(0,NA)*Relatedness_PE_2b + c(0,NA)*Relatedness_PE_3b + c(0,NA)*Competence_PE_1b + c(0,NA)*Competence_PE_2b + c(0,NA)*Competence_PE_3b + c(0,NA)*Competence_PE_4b

Autonomy_PE_4b ~~ c(0,NA)*Relatedness_PE_1b + c(0,NA)*Relatedness_PE_2b + c(0,NA)*Relatedness_PE_3b + c(0,NA)*Competence_PE_1b + c(0,NA)*Competence_PE_2b + c(0,NA)*Competence_PE_3b + c(0,NA)*Competence_PE_4b

Relatedness_PE_1b ~~ c(0,NA)*Relatedness_PE_2b + c(0,NA)*Relatedness_PE_3b + c(0,NA)*Competence_PE_1b + c(0,NA)*Competence_PE_2b + c(0,NA)*Competence_PE_3b + c(0,NA)*Competence_PE_4b

Relatedness_PE_2b ~~ c(0,NA)*Relatedness_PE_3b + c(0,NA)*Competence_PE_1b + c(0,NA)*Competence_PE_2b + c(0,NA)*Competence_PE_3b + c(0,NA)*Competence_PE_4b

Relatedness_PE_3b ~~ c(0,NA)*Competence_PE_1b + c(0,NA)*Competence_PE_2b + c(0,NA)*Competence_PE_3b + c(0,NA)*Competence_PE_4b

Competence_PE_1b ~~ c(0,NA)*Competence_PE_2b + c(0,NA)*Competence_PE_3b + c(0,NA)*Competence_PE_4b

Competence_PE_2b ~~ c(0,NA)*Competence_PE_3b + c(0,NA)*Competence_PE_4b

Competence_PE_3b ~~ c(0,NA)*Competence_PE_4b
'
# Fit saturated model
models$mod_sat_fit <- cfa(saturated, sample.cov = combined.cov, sample.nobs = combined.n, orthogonal = T)
fitMeasures(models$mod_sat_fit)
```

Mixed fit indices indicate an error or that the fit in step 1 was bad (based on Huang). 
The bad fit could be taken as indicator that there might be no interesting structural model at level 2.
Since we can assure that no mistakes were made we continue with step 5.


#### Step 5
##### 3x1-Modell

Here, we specify our hypothesized model. Initially, we model a latent overall factor. Secondly, we model the theory-based three factor model at level 2.

Therefore, we remove the 55 freely estimated covariances by the assumed level 2 model. 
```{r}
mod_3x1 <- '
f1 =~ Autonomy_PE_1 + c(a,a)*Autonomy_PE_2 + c(b,b)*Autonomy_PE_3 + c(c,c)*Autonomy_PE_4
f2 =~ Relatedness_PE_1 + c(d,d)*Relatedness_PE_2 + c(e,e)*Relatedness_PE_3
f3 =~ Competence_PE_1 + c(g,g)*Competence_PE_2 + c(h,h)*Competence_PE_3 + c(i,i)*Competence_PE_4
Autonomy_PE_1 ~~ c(j,j)*Autonomy_PE_1
Autonomy_PE_2 ~~ c(k,k)*Autonomy_PE_2
Autonomy_PE_3 ~~ c(l,l)*Autonomy_PE_3
Autonomy_PE_4 ~~ c(m,m)*Autonomy_PE_4
Relatedness_PE_1 ~~ c(n,n)*Relatedness_PE_1
Relatedness_PE_2 ~~ c(o,o)*Relatedness_PE_2
Relatedness_PE_3 ~~ c(p,p)*Relatedness_PE_3
Competence_PE_1 ~~ c(r,r)*Competence_PE_1
Competence_PE_2 ~~ c(s,s)*Competence_PE_2
Competence_PE_3 ~~ c(t,t)*Competence_PE_3
Competence_PE_4 ~~ c(u,u)*Competence_PE_4
f1 ~~ c(v,v)*f1
f2 ~~ c(w,w)*f2
f3 ~~ c(x,x)*f3
f1 ~~ c(y,y)*f2
f1 ~~ c(z,z)*f3
f2 ~~ c(aa,aa)*f3
Autonomy_PE_1b =~ c(0,x$sqc)*Autonomy_PE_1
Autonomy_PE_1b ~~ c(0,NA)*Autonomy_PE_1b
Autonomy_PE_2b =~ c(0,x$sqc)*Autonomy_PE_2
Autonomy_PE_2b ~~ c(0,NA)*Autonomy_PE_2b
Autonomy_PE_3b =~ c(0,x$sqc)*Autonomy_PE_3
Autonomy_PE_3b ~~ c(0,NA)*Autonomy_PE_3b
Autonomy_PE_4b =~ c(0,x$sqc)*Autonomy_PE_4
Autonomy_PE_4b ~~ c(0,NA)*Autonomy_PE_4b
Relatedness_PE_1b =~ c(0,x$sqc)*Relatedness_PE_1
Relatedness_PE_1b ~~ c(0,NA)*Relatedness_PE_1b
Relatedness_PE_2b =~ c(0,x$sqc)*Relatedness_PE_2
Relatedness_PE_2b ~~ c(0,NA)*Relatedness_PE_2b
Relatedness_PE_3b =~ c(0,x$sqc)*Relatedness_PE_3
Relatedness_PE_3b ~~ c(0,NA)*Relatedness_PE_3b
Competence_PE_1b =~ c(0,x$sqc)*Competence_PE_1
Competence_PE_1b ~~ c(0,NA)*Competence_PE_1b
Competence_PE_2b =~ c(0,x$sqc)*Competence_PE_2
Competence_PE_2b ~~ c(0,NA)*Competence_PE_2b
Competence_PE_3b =~ c(0,x$sqc)*Competence_PE_3
Competence_PE_3b ~~ c(0,NA)*Competence_PE_3b
Competence_PE_4b =~ c(0,x$sqc)*Competence_PE_4
Competence_PE_4b ~~ c(0,NA)*Competence_PE_4b
f1b =~ c(0,1)*Autonomy_PE_1b + c(0,NA)*Autonomy_PE_2b + c(0,NA)*Autonomy_PE_3b + c(0,NA)*Autonomy_PE_4b + c(0,NA)*Relatedness_PE_1b + c(0,NA)*Relatedness_PE_2b + c(0,NA)*Relatedness_PE_3b + c(0,NA)*Competence_PE_1b + c(0,NA)*Competence_PE_2b + c(0,NA)*Competence_PE_3b + c(0,NA)*Competence_PE_4b
f1b ~~ c(0,NA)*f1b + c(0,0)*f1 + c(0,0)*f2 + c(0,0)*f3
'
# Fit hypothesized model
models$mod_3x1_fit <- cfa(mod_3x1, sample.cov = combined.cov, sample.nobs = combined.n, orthogonal = T)
summary(models$mod_3x1_fit, fit.measures = T, standardized = T)
```

#### Path diagramm

```{r}
semPlot::semPaths(models$mod_3x1_fit,"std",edge.label.cex=0.5, curvePivot = TRUE)
```

#### 3x1, variances set to 0

Huang & Cornell, 2016: The presence of small negative residual variance estimates at the school level required residual variances to be fixed to zero for five items (see Table 1). Fixing residual variances at the group level to zero is often done in MLCFA and is recommended to allow the model to converge...
**Model A**
```{r}
mod_3x1_var <- '
f1 =~ Autonomy_PE_1 + c(a,a)*Autonomy_PE_2 + c(b,b)*Autonomy_PE_3 + c(c,c)*Autonomy_PE_4
f2 =~ Relatedness_PE_1 + c(d,d)*Relatedness_PE_2 + c(e,e)*Relatedness_PE_3 
f3 =~ Competence_PE_1 + c(g,g)*Competence_PE_2 + c(h,h)*Competence_PE_3 + c(i,i)*Competence_PE_4
Autonomy_PE_1 ~~ c(j,j)*Autonomy_PE_1
Autonomy_PE_2 ~~ c(NA,0)*Autonomy_PE_2
Autonomy_PE_3 ~~ c(NA,0)*Autonomy_PE_3
Autonomy_PE_4 ~~ c(m,m)*Autonomy_PE_4
Relatedness_PE_1 ~~ c(n,n)*Relatedness_PE_1
Relatedness_PE_2 ~~ c(NA,0)*Relatedness_PE_2
Relatedness_PE_3 ~~ c(NA,0)*Relatedness_PE_3
Competence_PE_1 ~~ c(r,r)*Competence_PE_1
Competence_PE_2 ~~ c(s,s)*Competence_PE_2
Competence_PE_3 ~~ c(t,t)*Competence_PE_3
Competence_PE_4 ~~ c(u,u)*Competence_PE_4
f1 ~~ c(v,v)*f1
f2 ~~ c(w,w)*f2
f3 ~~ c(x,x)*f3
f1 ~~ c(y,y)*f2
f1 ~~ c(z,z)*f3
f2 ~~ c(aa,aa)*f3
Autonomy_PE_1b =~ c(0,x$sqc)*Autonomy_PE_1
Autonomy_PE_1b ~~ c(0,NA)*Autonomy_PE_1b
Autonomy_PE_2b =~ c(0,x$sqc)*Autonomy_PE_2
Autonomy_PE_2b ~~ c(0,NA)*Autonomy_PE_2b
Autonomy_PE_3b =~ c(0,x$sqc)*Autonomy_PE_3
Autonomy_PE_3b ~~ c(0,NA)*Autonomy_PE_3b
Autonomy_PE_4b =~ c(0,x$sqc)*Autonomy_PE_4
Autonomy_PE_4b ~~ c(0,NA)*Autonomy_PE_4b
Relatedness_PE_1b =~ c(0,x$sqc)*Relatedness_PE_1
Relatedness_PE_1b ~~ c(0,NA)*Relatedness_PE_1b
Relatedness_PE_2b =~ c(0,x$sqc)*Relatedness_PE_2
Relatedness_PE_2b ~~ c(0,NA)*Relatedness_PE_2b
Relatedness_PE_3b =~ c(0,x$sqc)*Relatedness_PE_3
Relatedness_PE_3b ~~ c(0,NA)*Relatedness_PE_3b
Competence_PE_1b =~ c(0,x$sqc)*Competence_PE_1
Competence_PE_1b ~~ c(0,NA)*Competence_PE_1b
Competence_PE_2b =~ c(0,x$sqc)*Competence_PE_2
Competence_PE_2b ~~ c(0,NA)*Competence_PE_2b
Competence_PE_3b =~ c(0,x$sqc)*Competence_PE_3
Competence_PE_3b ~~ c(0,NA)*Competence_PE_3b
Competence_PE_4b =~ c(0,x$sqc)*Competence_PE_4
Competence_PE_4b ~~ c(0,NA)*Competence_PE_4b
f1b =~ c(0,1)*Autonomy_PE_1b + c(0,NA)*Autonomy_PE_2b + c(0,NA)*Autonomy_PE_3b + c(0,NA)*Autonomy_PE_4b + c(0,NA)*Relatedness_PE_1b + c(0,NA)*Relatedness_PE_2b + c(0,NA)*Relatedness_PE_3b + c(0,NA)*Competence_PE_1b + c(0,NA)*Competence_PE_2b + c(0,NA)*Competence_PE_3b + c(0,NA)*Competence_PE_4b
f1b ~~ c(0,NA)*f1b + c(0,0)*f1 + c(0,0)*f2 + c(0,0)*f3
'
# Fit hypothesized model
models$mod_3x1_var_fit <- cfa(mod_3x1_var, sample.cov = combined.cov, sample.nobs = combined.n, orthogonal = T)
summary(models$mod_3x1_var_fit, fit.measures = T, standardized = T)
```
**see fit indices of model A in table 2**

#### Path diagramm

```{r}
semPlot::semPaths(models$mod_3x1_var_fit,"std",edge.label.cex=0.5, curvePivot = TRUE)
```

#### 3x1, freely estimated loadings, variances and covariances

3x1-Modell, no equality constraints, freely estimated loadings, variances and covariances
**model can't be identified.** 

```{r, eval=FALSE, echo=FALSE}
mod_3x1_free <- '
f1 =~ Autonomy_PE_1 + Autonomy_PE_2 + Autonomy_PE_3 + Autonomy_PE_4
f2 =~ Relatedness_PE_1 + Relatedness_PE_2 + Relatedness_PE_3 
f3 =~ Competence_PE_1 + Competence_PE_2 + Competence_PE_3 + Competence_PE_4
Autonomy_PE_1 ~~ Autonomy_PE_1
Autonomy_PE_2 ~~ Autonomy_PE_2
Autonomy_PE_3 ~~ Autonomy_PE_3
Autonomy_PE_4 ~~ Autonomy_PE_4
Relatedness_PE_1 ~~ Relatedness_PE_1
Relatedness_PE_2 ~~ Relatedness_PE_2
Relatedness_PE_3 ~~ Relatedness_PE_3
Competence_PE_1 ~~ Competence_PE_1
Competence_PE_2 ~~ Competence_PE_2
Competence_PE_3 ~~ Competence_PE_3
Competence_PE_4 ~~ Competence_PE_4
f1 ~~ f1
f2 ~~ f2
f3 ~~ f3
f1 ~~ f2
f1 ~~ f3
f2 ~~ f3
Autonomy_PE_1b =~ c(0,x$sqc)*Autonomy_PE_1
Autonomy_PE_1b ~~ c(0,NA)*Autonomy_PE_1b
Autonomy_PE_2b =~ c(0,x$sqc)*Autonomy_PE_2
Autonomy_PE_2b ~~ c(0,NA)*Autonomy_PE_2b
Autonomy_PE_3b =~ c(0,x$sqc)*Autonomy_PE_3
Autonomy_PE_3b ~~ c(0,NA)*Autonomy_PE_3b
Autonomy_PE_4b =~ c(0,x$sqc)*Autonomy_PE_4
Autonomy_PE_4b ~~ c(0,NA)*Autonomy_PE_4b
Relatedness_PE_1b =~ c(0,x$sqc)*Relatedness_PE_1
Relatedness_PE_1b ~~ c(0,NA)*Relatedness_PE_1b
Relatedness_PE_2b =~ c(0,x$sqc)*Relatedness_PE_2
Relatedness_PE_2b ~~ c(0,NA)*Relatedness_PE_2b
Relatedness_PE_3b =~ c(0,x$sqc)*Relatedness_PE_3
Relatedness_PE_3b ~~ c(0,NA)*Relatedness_PE_3b
Competence_PE_1b =~ c(0,x$sqc)*Competence_PE_1
Competence_PE_1b ~~ c(0,NA)*Competence_PE_1b
Competence_PE_2b =~ c(0,x$sqc)*Competence_PE_2
Competence_PE_2b ~~ c(0,NA)*Competence_PE_2b
Competence_PE_3b =~ c(0,x$sqc)*Competence_PE_3
Competence_PE_3b ~~ c(0,NA)*Competence_PE_3b
Competence_PE_4b =~ c(0,x$sqc)*Competence_PE_4
Competence_PE_4b ~~ c(0,NA)*Competence_PE_4b
f1b =~ c(0,1)*Autonomy_PE_1b + c(0,NA)*Autonomy_PE_2b + c(0,NA)*Autonomy_PE_3b + c(0,NA)*Autonomy_PE_4b + c(0,NA)*Relatedness_PE_1b + c(0,NA)*Relatedness_PE_2b + c(0,NA)*Relatedness_PE_3b + c(0,NA)*Competence_PE_1b + c(0,NA)*Competence_PE_2b + c(0,NA)*Competence_PE_3b + c(0,NA)*Competence_PE_4b
f1b ~~ c(0,NA)*f1b + c(0,0)*f1 + c(0,0)*f2 + c(0,0)*f3
'
mod_3x1_free_fit <- cfa(mod_3x1_free, sample.cov = combined.cov, sample.nobs = combined.n, orthogonal = T)
summary(mod_3x1_free_fit, fit.measures = T, standardized = T)
```

#### 3x1, freely estimated loadings and latent factor variances and covariances, manifest variances set equal

3x1, factor loadings and covariances freely estimated, variances set equal

```{r}
mod_3x1_free_vareq <- '
f1 =~ Autonomy_PE_1 + Autonomy_PE_2 + Autonomy_PE_3 + Autonomy_PE_4
f2 =~ Relatedness_PE_1 + Relatedness_PE_2 + Relatedness_PE_3 
f3 =~ Competence_PE_1 + Competence_PE_2 + Competence_PE_3 + Competence_PE_4
Autonomy_PE_1 ~~ c(j,j)*Autonomy_PE_1
Autonomy_PE_2 ~~ c(k,k)*Autonomy_PE_2
Autonomy_PE_3 ~~ c(l,l)*Autonomy_PE_3
Autonomy_PE_4 ~~ c(m,m)*Autonomy_PE_4
Relatedness_PE_1 ~~ c(n,n)*Relatedness_PE_1
Relatedness_PE_2 ~~ c(o,o)*Relatedness_PE_2
Relatedness_PE_3 ~~ c(p,p)*Relatedness_PE_3
Competence_PE_1 ~~ c(r,r)*Competence_PE_1
Competence_PE_2 ~~ c(s,s)*Competence_PE_2
Competence_PE_3 ~~ c(t,t)*Competence_PE_3
Competence_PE_4 ~~ c(u,u)*Competence_PE_4
f1 ~~ f1
f2 ~~ f2
f3 ~~ f3
f1 ~~ f2
f1 ~~ f3
f2 ~~ f3
Autonomy_PE_1b =~ c(0,x$sqc)*Autonomy_PE_1
Autonomy_PE_1b ~~ c(0,NA)*Autonomy_PE_1b
Autonomy_PE_2b =~ c(0,x$sqc)*Autonomy_PE_2
Autonomy_PE_2b ~~ c(0,NA)*Autonomy_PE_2b
Autonomy_PE_3b =~ c(0,x$sqc)*Autonomy_PE_3
Autonomy_PE_3b ~~ c(0,NA)*Autonomy_PE_3b
Autonomy_PE_4b =~ c(0,x$sqc)*Autonomy_PE_4
Autonomy_PE_4b ~~ c(0,NA)*Autonomy_PE_4b
Relatedness_PE_1b =~ c(0,x$sqc)*Relatedness_PE_1
Relatedness_PE_1b ~~ c(0,NA)*Relatedness_PE_1b
Relatedness_PE_2b =~ c(0,x$sqc)*Relatedness_PE_2
Relatedness_PE_2b ~~ c(0,NA)*Relatedness_PE_2b
Relatedness_PE_3b =~ c(0,x$sqc)*Relatedness_PE_3
Relatedness_PE_3b ~~ c(0,NA)*Relatedness_PE_3b
Competence_PE_1b =~ c(0,x$sqc)*Competence_PE_1
Competence_PE_1b ~~ c(0,NA)*Competence_PE_1b
Competence_PE_2b =~ c(0,x$sqc)*Competence_PE_2
Competence_PE_2b ~~ c(0,NA)*Competence_PE_2b
Competence_PE_3b =~ c(0,x$sqc)*Competence_PE_3
Competence_PE_3b ~~ c(0,NA)*Competence_PE_3b
Competence_PE_4b =~ c(0,x$sqc)*Competence_PE_4
Competence_PE_4b ~~ c(0,NA)*Competence_PE_4b
f1b =~ c(0,1)*Autonomy_PE_1b + c(0,NA)*Autonomy_PE_2b + c(0,NA)*Autonomy_PE_3b + c(0,NA)*Autonomy_PE_4b + c(0,NA)*Relatedness_PE_1b + c(0,NA)*Relatedness_PE_2b + c(0,NA)*Relatedness_PE_3b +  c(0,NA)*Competence_PE_1b + c(0,NA)*Competence_PE_2b + c(0,NA)*Competence_PE_3b + c(0,NA)*Competence_PE_4b
f1b ~~ c(0,NA)*f1b + c(0,0)*f1 + c(0,0)*f2 + c(0,0)*f3
'
# Fit model
models$mod_3x1_free_vareq_fit <- cfa(mod_3x1_free_vareq, sample.cov = combined.cov, sample.nobs = combined.n, orthogonal = T)
summary(models$mod_3x1_free_vareq_fit, fit.measures = T, standardized = T)
```

#### 3x1, freely estimated loadings and latent factor variances and covariances, manifest variances set equal/fixed where necessary

```{r}
mod_3x1_free_vareq_var <- '
f1 =~ Autonomy_PE_1 + Autonomy_PE_2 + Autonomy_PE_3 + Autonomy_PE_4
f2 =~ Relatedness_PE_1 + Relatedness_PE_2 + Relatedness_PE_3 
f3 =~ Competence_PE_1 + Competence_PE_2 + Competence_PE_3 + Competence_PE_4
Autonomy_PE_1 ~~ c(j,j)*Autonomy_PE_1
Autonomy_PE_2 ~~ c(NA,0)*Autonomy_PE_2
Autonomy_PE_3 ~~ c(NA,0)*Autonomy_PE_3
Autonomy_PE_4 ~~ c(m,m)*Autonomy_PE_4
Relatedness_PE_1 ~~ c(n,n)*Relatedness_PE_1
Relatedness_PE_2 ~~ c(NA,0)*Relatedness_PE_2
Relatedness_PE_3 ~~ c(NA,0)*Relatedness_PE_3
Competence_PE_1 ~~ c(l,l)*Competence_PE_1
Competence_PE_2 ~~ c(NA,0)*Competence_PE_2
Competence_PE_3 ~~ c(NA,0)*Competence_PE_3
Competence_PE_4 ~~ c(u,u)*Competence_PE_4
f1 ~~ f1
f2 ~~ f2
f3 ~~ f3
f1 ~~ f2
f1 ~~ f3
f2 ~~ f3
Autonomy_PE_1b =~ c(0,x$sqc)*Autonomy_PE_1
Autonomy_PE_1b ~~ c(0,NA)*Autonomy_PE_1b
Autonomy_PE_2b =~ c(0,x$sqc)*Autonomy_PE_2
Autonomy_PE_2b ~~ c(0,NA)*Autonomy_PE_2b
Autonomy_PE_3b =~ c(0,x$sqc)*Autonomy_PE_3
Autonomy_PE_3b ~~ c(0,NA)*Autonomy_PE_3b
Autonomy_PE_4b =~ c(0,x$sqc)*Autonomy_PE_4
Autonomy_PE_4b ~~ c(0,NA)*Autonomy_PE_4b
Relatedness_PE_1b =~ c(0,x$sqc)*Relatedness_PE_1
Relatedness_PE_1b ~~ c(0,NA)*Relatedness_PE_1b
Relatedness_PE_2b =~ c(0,x$sqc)*Relatedness_PE_2
Relatedness_PE_2b ~~ c(0,NA)*Relatedness_PE_2b
Relatedness_PE_3b =~ c(0,x$sqc)*Relatedness_PE_3
Relatedness_PE_3b ~~ c(0,NA)*Relatedness_PE_3b
Competence_PE_1b =~ c(0,x$sqc)*Competence_PE_1
Competence_PE_1b ~~ c(0,NA)*Competence_PE_1b
Competence_PE_2b =~ c(0,x$sqc)*Competence_PE_2
Competence_PE_2b ~~ c(0,NA)*Competence_PE_2b
Competence_PE_3b =~ c(0,x$sqc)*Competence_PE_3
Competence_PE_3b ~~ c(0,NA)*Competence_PE_3b
Competence_PE_4b =~ c(0,x$sqc)*Competence_PE_4
Competence_PE_4b ~~ c(0,NA)*Competence_PE_4b
f1b =~ c(0,1)*Autonomy_PE_1b + c(0,NA)*Autonomy_PE_2b + c(0,NA)*Autonomy_PE_3b + c(0,NA)*Autonomy_PE_4b + c(0,NA)*Relatedness_PE_1b + c(0,NA)*Relatedness_PE_2b + c(0,NA)*Relatedness_PE_3b + c(0,NA)*Competence_PE_1b + c(0,NA)*Competence_PE_2b + c(0,NA)*Competence_PE_3b + c(0,NA)*Competence_PE_4b
f1b ~~ c(0,NA)*f1b + c(0,0)*f1 + c(0,0)*f2 + c(0,0)*f3
'

# Fit hypothesized model
models$mod_3x1_free_vareq_var_fit <- cfa(mod_3x1_free_vareq_var, sample.cov = combined.cov, sample.nobs = combined.n, orthogonal = T)
summary(models$mod_3x1_free_vareq_var_fit, fit.measures = T, standardized = T)
```

#### Path diagramm
```{r}
semPlot::semPaths(models$mod_3x1_free_vareq_var_fit,"std",edge.label.cex=0.5, curvePivot = TRUE)
```

### 3x1, not nested

estimate 3x1-Model 
not nested, so 3 factors only at level 1 and one factor at level 2
```{r}
mod_3x1_sep <- '
f1 =~ c(1,0)*Autonomy_PE_1 + c(NA,0)*Autonomy_PE_2 + c(NA,0)*Autonomy_PE_3 + c(NA,0)*Autonomy_PE_4
f2 =~ c(1,0)*Relatedness_PE_1 + c(NA,0)*Relatedness_PE_2 + c(NA,0)*Relatedness_PE_3
f3 =~ c(1,0)*Competence_PE_1 + c(NA,0)*Competence_PE_2 + c(NA,0)*Competence_PE_3 + c(NA,0)*Competence_PE_4
Autonomy_PE_1 ~~ c(j,j)*Autonomy_PE_1
Autonomy_PE_2 ~~ c(k,k)*Autonomy_PE_2
Autonomy_PE_3 ~~ c(l,l)*Autonomy_PE_3
Autonomy_PE_4 ~~ c(m,m)*Autonomy_PE_4
Relatedness_PE_1 ~~ c(n,n)*Relatedness_PE_1
Relatedness_PE_2 ~~ c(o,o)*Relatedness_PE_2
Relatedness_PE_3 ~~ c(p,p)*Relatedness_PE_3
Competence_PE_1 ~~ c(r,r)*Competence_PE_1
Competence_PE_2 ~~ c(s,s)*Competence_PE_2
Competence_PE_3 ~~ c(t,t)*Competence_PE_3
Competence_PE_4 ~~ c(u,u)*Competence_PE_4
f1 ~~ c(NA,0)*f1
f2 ~~ c(NA,0)*f2
f3 ~~ c(NA,0)*f3
f1 ~~ c(NA,0)*f2
f1 ~~ c(NA,0)*f3
f2 ~~ c(NA,0)*f3
Autonomy_PE_1b =~ c(0,x$sqc)*Autonomy_PE_1
Autonomy_PE_1b ~~ c(0,NA)*Autonomy_PE_1b
Autonomy_PE_2b =~ c(0,x$sqc)*Autonomy_PE_2
Autonomy_PE_2b ~~ c(0,NA)*Autonomy_PE_2b
Autonomy_PE_3b =~ c(0,x$sqc)*Autonomy_PE_3
Autonomy_PE_3b ~~ c(0,NA)*Autonomy_PE_3b
Autonomy_PE_4b =~ c(0,x$sqc)*Autonomy_PE_4
Autonomy_PE_4b ~~ c(0,NA)*Autonomy_PE_4b
Relatedness_PE_1b =~ c(0,x$sqc)*Relatedness_PE_1
Relatedness_PE_1b ~~ c(0,NA)*Relatedness_PE_1b
Relatedness_PE_2b =~ c(0,x$sqc)*Relatedness_PE_2
Relatedness_PE_2b ~~ c(0,NA)*Relatedness_PE_2b
Relatedness_PE_3b =~ c(0,x$sqc)*Relatedness_PE_3
Relatedness_PE_3b ~~ c(0,NA)*Relatedness_PE_3b
Competence_PE_1b =~ c(0,x$sqc)*Competence_PE_1
Competence_PE_1b ~~ c(0,NA)*Competence_PE_1b
Competence_PE_2b =~ c(0,x$sqc)*Competence_PE_2
Competence_PE_2b ~~ c(0,NA)*Competence_PE_2b
Competence_PE_3b =~ c(0,x$sqc)*Competence_PE_3
Competence_PE_3b ~~ c(0,NA)*Competence_PE_3b
Competence_PE_4b =~ c(0,x$sqc)*Competence_PE_4
Competence_PE_4b ~~ c(0,NA)*Competence_PE_4b
f1b =~ c(0,1)*Autonomy_PE_1b + c(0,NA)*Autonomy_PE_2b + c(0,NA)*Autonomy_PE_3b + c(0,NA)*Autonomy_PE_4b + c(0,1)*Relatedness_PE_1b + c(0,NA)*Relatedness_PE_2b + c(0,NA)*Relatedness_PE_3b +  c(0,1)*Competence_PE_1b + c(0,NA)*Competence_PE_2b + c(0,NA)*Competence_PE_3b + c(0,NA)*Competence_PE_4b
f1b ~~ c(0,NA)*f1b + c(0,0)*f1 + c(0,0)*f2 + c(0,0)*f3
'
# Fit hypothesized model
models$mod_3x1_sep_fit <- cfa(mod_3x1_sep, sample.cov = combined.cov, sample.nobs = combined.n, orthogonal = T)
summary(models$mod_3x1_sep_fit, fit.measures = T, standardized = T)
```

### 3x1, not nested, var set to 0 
**Model B**

```{r}
mod_3x1_sep_var <- '
f1 =~ c(1,0)*Autonomy_PE_1 + c(NA,0)*Autonomy_PE_2 + c(NA,0)*Autonomy_PE_3 + c(NA,0)*Autonomy_PE_4
f2 =~ c(1,0)*Relatedness_PE_1 + c(NA,0)*Relatedness_PE_2 + c(NA,0)*Relatedness_PE_3 
f3 =~ c(1,0)*Competence_PE_1 + c(NA,0)*Competence_PE_2 + c(NA,0)*Competence_PE_3 + c(NA,0)*Competence_PE_4
Autonomy_PE_1 ~~ c(j,j)*Autonomy_PE_1
Autonomy_PE_2 ~~ c(NA,0)*Autonomy_PE_2
Autonomy_PE_3 ~~ c(NA,0)*Autonomy_PE_3
Autonomy_PE_4 ~~ c(m,m)*Autonomy_PE_4
Relatedness_PE_1 ~~ c(n,n)*Relatedness_PE_1
Relatedness_PE_2 ~~ c(o,o)*Relatedness_PE_2
Relatedness_PE_3 ~~ c(p,p)*Relatedness_PE_3
Competence_PE_1 ~~ c(r,r)*Competence_PE_1
Competence_PE_2 ~~ c(s,s)*Competence_PE_2
Competence_PE_3 ~~ c(t,t)*Competence_PE_3
Competence_PE_4 ~~ c(u,u)*Competence_PE_4
f1 ~~ c(NA,0)*f1
f2 ~~ c(NA,0)*f2
f3 ~~ c(NA,0)*f3
f1 ~~ c(NA,0)*f2
f1 ~~ c(NA,0)*f3
f2 ~~ c(NA,0)*f3
Autonomy_PE_1b =~ c(0,x$sqc)*Autonomy_PE_1
Autonomy_PE_1b ~~ c(0,NA)*Autonomy_PE_1b
Autonomy_PE_2b =~ c(0,x$sqc)*Autonomy_PE_2
Autonomy_PE_2b ~~ c(0,NA)*Autonomy_PE_2b
Autonomy_PE_3b =~ c(0,x$sqc)*Autonomy_PE_3
Autonomy_PE_3b ~~ c(0,NA)*Autonomy_PE_3b
Autonomy_PE_4b =~ c(0,x$sqc)*Autonomy_PE_4
Autonomy_PE_4b ~~ c(0,NA)*Autonomy_PE_4b
Relatedness_PE_1b =~ c(0,x$sqc)*Relatedness_PE_1
Relatedness_PE_1b ~~ c(0,NA)*Relatedness_PE_1b
Relatedness_PE_2b =~ c(0,x$sqc)*Relatedness_PE_2
Relatedness_PE_2b ~~ c(0,NA)*Relatedness_PE_2b
Relatedness_PE_3b =~ c(0,x$sqc)*Relatedness_PE_3
Relatedness_PE_3b ~~ c(0,NA)*Relatedness_PE_3b
Competence_PE_1b =~ c(0,x$sqc)*Competence_PE_1
Competence_PE_1b ~~ c(0,NA)*Competence_PE_1b
Competence_PE_2b =~ c(0,x$sqc)*Competence_PE_2
Competence_PE_2b ~~ c(0,NA)*Competence_PE_2b
Competence_PE_3b =~ c(0,x$sqc)*Competence_PE_3
Competence_PE_3b ~~ c(0,NA)*Competence_PE_3b
Competence_PE_4b =~ c(0,x$sqc)*Competence_PE_4
Competence_PE_4b ~~ c(0,NA)*Competence_PE_4b
f1b =~ c(0,1)*Autonomy_PE_1b + c(0,NA)*Autonomy_PE_2b + c(0,NA)*Autonomy_PE_3b + c(0,NA)*Autonomy_PE_4b + c(0,1)*Relatedness_PE_1b + c(0,NA)*Relatedness_PE_2b + c(0,NA)*Relatedness_PE_3b + c(0,1)*Competence_PE_1b + c(0,NA)*Competence_PE_2b + c(0,NA)*Competence_PE_3b + c(0,NA)*Competence_PE_4b
f1b ~~ c(0,NA)*f1b + c(0,0)*f1 + c(0,0)*f2 + c(0,0)*f3
'
# Fit hypothesized model
models$mod_3x1_sep_var_fit <- cfa(mod_3x1_sep_var, sample.cov = combined.cov, sample.nobs = combined.n, orthogonal = T)
summary(models$mod_3x1_sep_var_fit, fit.measures = T, standardized = T)
```
**see Fit indices of Model B in table 2**

#### Path diagramm 
```{r}
semPlot::semPaths(models$mod_3x1_sep_var_fit,"std",edge.label.cex=0.5, curvePivot = TRUE)
```

### 3x3-Modell
3 latent overall factors at level 2

```{r}
mod_3x3 <- '
f1 =~ Autonomy_PE_1 + c(a,a)*Autonomy_PE_2 + c(b,b)*Autonomy_PE_3 + c(c,c)*Autonomy_PE_4
f2 =~ Relatedness_PE_1 + c(d,d)*Relatedness_PE_2 + c(e,e)*Relatedness_PE_3 
f3 =~ Competence_PE_1 + c(g,g)*Competence_PE_2 + c(h,h)*Competence_PE_3 + c(i,i)*Competence_PE_4
Autonomy_PE_1 ~~ c(j,j)*Autonomy_PE_1
Autonomy_PE_2 ~~ c(k,k)*Autonomy_PE_2
Autonomy_PE_3 ~~ c(l,l)*Autonomy_PE_3
Autonomy_PE_4 ~~ c(m,m)*Autonomy_PE_4
Relatedness_PE_1 ~~ c(n,n)*Relatedness_PE_1
Relatedness_PE_2 ~~ c(o,o)*Relatedness_PE_2
Relatedness_PE_3 ~~ c(p,p)*Relatedness_PE_3
Competence_PE_1 ~~ c(r,r)*Competence_PE_1
Competence_PE_2 ~~ c(s,s)*Competence_PE_2
Competence_PE_3 ~~ c(t,t)*Competence_PE_3
Competence_PE_4 ~~ c(u,u)*Competence_PE_4
f1 ~~ c(v,v)*f1
f2 ~~ c(w,w)*f2
f3 ~~ c(x,x)*f3
f1 ~~ c(y,y)*f2
f1 ~~ c(z,z)*f3
f2 ~~ c(aa,aa)*f3
Autonomy_PE_1b =~ c(0,x$sqc)*Autonomy_PE_1
Autonomy_PE_1b ~~ c(0,NA)*Autonomy_PE_1b
Autonomy_PE_2b =~ c(0,x$sqc)*Autonomy_PE_2
Autonomy_PE_2b ~~ c(0,NA)*Autonomy_PE_2b
Autonomy_PE_3b =~ c(0,x$sqc)*Autonomy_PE_3
Autonomy_PE_3b ~~ c(0,NA)*Autonomy_PE_3b
Autonomy_PE_4b =~ c(0,x$sqc)*Autonomy_PE_4
Autonomy_PE_4b ~~ c(0,NA)*Autonomy_PE_4b
Relatedness_PE_1b =~ c(0,x$sqc)*Relatedness_PE_1
Relatedness_PE_1b ~~ c(0,NA)*Relatedness_PE_1b
Relatedness_PE_2b =~ c(0,x$sqc)*Relatedness_PE_2
Relatedness_PE_2b ~~ c(0,NA)*Relatedness_PE_2b
Relatedness_PE_3b =~ c(0,x$sqc)*Relatedness_PE_3
Relatedness_PE_3b ~~ c(0,NA)*Relatedness_PE_3b
Competence_PE_1b =~ c(0,x$sqc)*Competence_PE_1
Competence_PE_1b ~~ c(0,NA)*Competence_PE_1b
Competence_PE_2b =~ c(0,x$sqc)*Competence_PE_2
Competence_PE_2b ~~ c(0,NA)*Competence_PE_2b
Competence_PE_3b =~ c(0,x$sqc)*Competence_PE_3
Competence_PE_3b ~~ c(0,NA)*Competence_PE_3b
Competence_PE_4b =~ c(0,x$sqc)*Competence_PE_4
Competence_PE_4b ~~ c(0,NA)*Competence_PE_4b
f1b =~ c(0,1)*Autonomy_PE_1b + c(0,NA)*Autonomy_PE_2b + c(0,NA)*Autonomy_PE_3b + c(0,NA)*Autonomy_PE_4b
f2b =~ c(0,1)*Relatedness_PE_1b + c(0,NA)*Relatedness_PE_2b + c(0,NA)*Relatedness_PE_3b
f3b =~ c(0,1)*Competence_PE_1b + c(0,NA)*Competence_PE_2b + c(0,NA)*Competence_PE_3b + c(0,NA)*Competence_PE_4b
f1b ~~ c(0,NA)*f1b + c(0,0)*f1 + c(0,0)*f2 + c(0,0)*f3 + c(0,NA)*f2b + c(0,NA)*f3b
f2b ~~ c(0,NA)*f2b + c(0,0)*f1 + c(0,0)*f2 + c(0,0)*f3 + c(0,NA)*f3b
f3b ~~ c(0,NA)*f3b + c(0,0)*f1 + c(0,0)*f2 + c(0,0)*f3
'

# Fit hypothesized model
models$mod_3x3_fit <- cfa(mod_3x3, sample.cov = combined.cov, sample.nobs = combined.n, orthogonal = T)
# summary
summary(models$mod_3x3_fit, fit.measures = T, standardized = T)
```

#### Path diagramm 
```{r}
semPlot::semPaths(models$mod_3x3_fit,"std",edge.label.cex=0.5, curvePivot = TRUE)
```

### 3x3, Variances set to 0 where necessary at A2, A3, R2, R3

Huang & Cornell, 2016: The presence of small negative residual variance estimates at the school level required residual variances to be fixed to zero for five items (see Table 1). Fixing residual variances at the group level to zero is often done in MCFA and is recommended to allow the model to converge...

```{r}
mod_3x3_var <- '
f1 =~ Autonomy_PE_1 + c(a,a)*Autonomy_PE_2 + c(b,b)*Autonomy_PE_3 + c(c,c)*Autonomy_PE_4
f2 =~ Relatedness_PE_1 + c(d,d)*Relatedness_PE_2 + c(e,e)*Relatedness_PE_3
f3 =~ Competence_PE_1 + c(g,g)*Competence_PE_2 + c(h,h)*Competence_PE_3 + c(i,i)*Competence_PE_4
Autonomy_PE_1 ~~ c(j,j)*Autonomy_PE_1
Autonomy_PE_2 ~~ c(NA,0)*Autonomy_PE_2
Autonomy_PE_3 ~~ c(NA,0)*Autonomy_PE_3
Autonomy_PE_4 ~~ c(m,m)*Autonomy_PE_4
Relatedness_PE_1 ~~ c(n,n)*Relatedness_PE_1
Relatedness_PE_2 ~~ c(NA,0)*Relatedness_PE_2
Relatedness_PE_3 ~~ c(NA,0)*Relatedness_PE_3
Competence_PE_1 ~~ c(r,r)*Competence_PE_1
Competence_PE_2 ~~ c(NA,0)*Competence_PE_2
Competence_PE_3 ~~ c(t,t)*Competence_PE_3
Competence_PE_4 ~~ c(u,u)*Competence_PE_4
f1 ~~ c(v,v)*f1
f2 ~~ c(w,w)*f2
f3 ~~ c(x,x)*f3
f1 ~~ c(y,y)*f2
f1 ~~ c(z,z)*f3
f2 ~~ c(aa,aa)*f3
Autonomy_PE_1b =~ c(0,x$sqc)*Autonomy_PE_1
Autonomy_PE_1b ~~ c(0,NA)*Autonomy_PE_1b
Autonomy_PE_2b =~ c(0,x$sqc)*Autonomy_PE_2
Autonomy_PE_2b ~~ c(0,NA)*Autonomy_PE_2b
Autonomy_PE_3b =~ c(0,x$sqc)*Autonomy_PE_3
Autonomy_PE_3b ~~ c(0,NA)*Autonomy_PE_3b
Autonomy_PE_4b =~ c(0,x$sqc)*Autonomy_PE_4
Autonomy_PE_4b ~~ c(0,NA)*Autonomy_PE_4b
Relatedness_PE_1b =~ c(0,x$sqc)*Relatedness_PE_1
Relatedness_PE_1b ~~ c(0,NA)*Relatedness_PE_1b
Relatedness_PE_2b =~ c(0,x$sqc)*Relatedness_PE_2
Relatedness_PE_2b ~~ c(0,NA)*Relatedness_PE_2b
Relatedness_PE_3b =~ c(0,x$sqc)*Relatedness_PE_3
Relatedness_PE_3b ~~ c(0,NA)*Relatedness_PE_3b
Competence_PE_1b =~ c(0,x$sqc)*Competence_PE_1
Competence_PE_1b ~~ c(0,NA)*Competence_PE_1b
Competence_PE_2b =~ c(0,x$sqc)*Competence_PE_2
Competence_PE_2b ~~ c(0,NA)*Competence_PE_2b
Competence_PE_3b =~ c(0,x$sqc)*Competence_PE_3
Competence_PE_3b ~~ c(0,NA)*Competence_PE_3b
Competence_PE_4b =~ c(0,x$sqc)*Competence_PE_4
Competence_PE_4b ~~ c(0,NA)*Competence_PE_4b
f1b =~ c(0,1)*Autonomy_PE_1b + c(0,NA)*Autonomy_PE_2b + c(0,NA)*Autonomy_PE_3b + c(0,NA)*Autonomy_PE_4b
f2b =~ c(0,1)*Relatedness_PE_1b + c(0,NA)*Relatedness_PE_2b + c(0,NA)*Relatedness_PE_3b
f3b =~ c(0,1)*Competence_PE_1b + c(0,NA)*Competence_PE_2b + c(0,NA)*Competence_PE_3b + c(0,NA)*Competence_PE_4b
f1b ~~ c(0,NA)*f1b + c(0,0)*f1 + c(0,0)*f2 + c(0,0)*f3 + c(0,NA)*f2b + c(0,NA)*f3b
f2b ~~ c(0,NA)*f2b + c(0,0)*f1 + c(0,0)*f2 + c(0,0)*f3 + c(0,NA)*f3b
f3b ~~ c(0,NA)*f3b + c(0,0)*f1 + c(0,0)*f2 + c(0,0)*f3
'
# fit hypothesized model
models$mod_3x3_var_fit <- cfa(mod_3x3_var, sample.cov = combined.cov, sample.nobs = combined.n, orthogonal = T)

summary(models$mod_3x3_var_fit, fit.measures = T, standardized = T)
```

#### Path diagramm 
```{r}
semPlot::semPaths(models$mod_3x3_var_fit,"std",edge.label.cex=0.5, curvePivot = TRUE)
```

### 3x3, freely estimated loadings, variances and covariances

**model probably not identifiable**
```{r, eval=FALSE, echo=FALSE}
mod_3x3_free <- '
f1 =~ Autonomy_PE_1 + Autonomy_PE_2 + Autonomy_PE_3 + Autonomy_PE_4
f2 =~ Relatedness_PE_1 + Relatedness_PE_2 + Relatedness_PE_3 
f3 =~ Competence_PE_1 + Competence_PE_2 + Competence_PE_3 + Competence_PE_4
Autonomy_PE_1 ~~ Autonomy_PE_1
Autonomy_PE_2 ~~ Autonomy_PE_2
Autonomy_PE_3 ~~ Autonomy_PE_3
Autonomy_PE_4 ~~ Autonomy_PE_4
Relatedness_PE_1 ~~ Relatedness_PE_1
Relatedness_PE_2 ~~ Relatedness_PE_2
Relatedness_PE_3 ~~ Relatedness_PE_3
Competence_PE_1 ~~ Competence_PE_1
Competence_PE_2 ~~ Competence_PE_2
Competence_PE_3 ~~ Competence_PE_3
Competence_PE_4 ~~ Competence_PE_4
f1 ~~ f1
f2 ~~ f2
f3 ~~ f3
f1 ~~ f2
f1 ~~ f3
f2 ~~ f3
Autonomy_PE_1b =~ c(0,x$sqc)*Autonomy_PE_1
Autonomy_PE_1b ~~ c(0,NA)*Autonomy_PE_1b
Autonomy_PE_2b =~ c(0,x$sqc)*Autonomy_PE_2
Autonomy_PE_2b ~~ c(0,NA)*Autonomy_PE_2b
Autonomy_PE_3b =~ c(0,x$sqc)*Autonomy_PE_3
Autonomy_PE_3b ~~ c(0,NA)*Autonomy_PE_3b
Autonomy_PE_4b =~ c(0,x$sqc)*Autonomy_PE_4
Autonomy_PE_4b ~~ c(0,NA)*Autonomy_PE_4b
Relatedness_PE_1b =~ c(0,x$sqc)*Relatedness_PE_1
Relatedness_PE_1b ~~ c(0,NA)*Relatedness_PE_1b
Relatedness_PE_2b =~ c(0,x$sqc)*Relatedness_PE_2
Relatedness_PE_2b ~~ c(0,NA)*Relatedness_PE_2b
Relatedness_PE_3b =~ c(0,x$sqc)*Relatedness_PE_3
Relatedness_PE_3b ~~ c(0,NA)*Relatedness_PE_3b
Competence_PE_1b =~ c(0,x$sqc)*Competence_PE_1
Competence_PE_1b ~~ c(0,NA)*Competence_PE_1b
Competence_PE_2b =~ c(0,x$sqc)*Competence_PE_2
Competence_PE_2b ~~ c(0,NA)*Competence_PE_2b
Competence_PE_3b =~ c(0,x$sqc)*Competence_PE_3
Competence_PE_3b ~~ c(0,NA)*Competence_PE_3b
Competence_PE_4b =~ c(0,x$sqc)*Competence_PE_4
Competence_PE_4b ~~ c(0,NA)*Competence_PE_4b
f1b =~ c(0,1)*Autonomy_PE_1b + c(0,NA)*Autonomy_PE_2b + c(0,NA)*Autonomy_PE_3b + c(0,NA)*Autonomy_PE_4b
f2b =~ c(0,1)*Relatedness_PE_1b + c(0,NA)*Relatedness_PE_2b + c(0,NA)*Relatedness_PE_3b
f3b =~ c(0,1)*Competence_PE_1b + c(0,NA)*Competence_PE_2b + c(0,NA)*Competence_PE_3b + c(0,NA)*Competence_PE_4b
f1b ~~ c(0,NA)*f1b + c(0,0)*f1 + c(0,0)*f2 + c(0,0)*f3 + c(0,NA)*f2b + c(0,NA)*f3b
f2b ~~ c(0,NA)*f2b + c(0,0)*f1 + c(0,0)*f2 + c(0,0)*f3 + c(0,NA)*f3b
f3b ~~ c(0,NA)*f3b + c(0,0)*f1 + c(0,0)*f2 + c(0,0)*f3
'
# Fit measures
mod_3x3_free_fit <- cfa(mod_3x3_free, sample.cov = combined.cov, sample.nobs = combined.n, orthogonal = T)

summary(mod_3x3_free_fit, fit.measures = T, standardized = T)
```

### 3x3, freely estimated loadings and latent factor variances and covariances, manifest variances set equal

```{r}
mod_3x3_free_vareq <- '
f1 =~ Autonomy_PE_1 + Autonomy_PE_2 + Autonomy_PE_3 + Autonomy_PE_4
f2 =~ Relatedness_PE_1 + Relatedness_PE_2 + Relatedness_PE_3 
f3 =~ Competence_PE_1 + Competence_PE_2 + Competence_PE_3 + Competence_PE_4
Autonomy_PE_1 ~~ c(a,a)*Autonomy_PE_1
Autonomy_PE_2 ~~ c(b,b)*Autonomy_PE_2
Autonomy_PE_3 ~~ c(c,c)*Autonomy_PE_3
Autonomy_PE_4 ~~ c(d,d)*Autonomy_PE_4
Relatedness_PE_1 ~~ c(e,e)*Relatedness_PE_1
Relatedness_PE_2 ~~ c(f,f)*Relatedness_PE_2
Relatedness_PE_3 ~~ c(g,g)*Relatedness_PE_3
Competence_PE_1 ~~ c(i,i)*Competence_PE_1
Competence_PE_2 ~~ c(j,j)*Competence_PE_2
Competence_PE_3 ~~ c(k,k)*Competence_PE_3
Competence_PE_4 ~~ c(l,l)*Competence_PE_4
f1 ~~ f1
f2 ~~ f2
f3 ~~ f3
f1 ~~ f2
f1 ~~ f3
f2 ~~ f3
Autonomy_PE_1b =~ c(0,x$sqc)*Autonomy_PE_1
Autonomy_PE_1b ~~ c(0,NA)*Autonomy_PE_1b
Autonomy_PE_2b =~ c(0,x$sqc)*Autonomy_PE_2
Autonomy_PE_2b ~~ c(0,NA)*Autonomy_PE_2b
Autonomy_PE_3b =~ c(0,x$sqc)*Autonomy_PE_3
Autonomy_PE_3b ~~ c(0,NA)*Autonomy_PE_3b
Autonomy_PE_4b =~ c(0,x$sqc)*Autonomy_PE_4
Autonomy_PE_4b ~~ c(0,NA)*Autonomy_PE_4b
Relatedness_PE_1b =~ c(0,x$sqc)*Relatedness_PE_1
Relatedness_PE_1b ~~ c(0,NA)*Relatedness_PE_1b
Relatedness_PE_2b =~ c(0,x$sqc)*Relatedness_PE_2
Relatedness_PE_2b ~~ c(0,NA)*Relatedness_PE_2b
Relatedness_PE_3b =~ c(0,x$sqc)*Relatedness_PE_3
Relatedness_PE_3b ~~ c(0,NA)*Relatedness_PE_3b
Competence_PE_1b =~ c(0,x$sqc)*Competence_PE_1
Competence_PE_1b ~~ c(0,NA)*Competence_PE_1b
Competence_PE_2b =~ c(0,x$sqc)*Competence_PE_2
Competence_PE_2b ~~ c(0,NA)*Competence_PE_2b
Competence_PE_3b =~ c(0,x$sqc)*Competence_PE_3
Competence_PE_3b ~~ c(0,NA)*Competence_PE_3b
Competence_PE_4b =~ c(0,x$sqc)*Competence_PE_4
Competence_PE_4b ~~ c(0,NA)*Competence_PE_4b
f1b =~ c(0,1)*Autonomy_PE_1b + c(0,NA)*Autonomy_PE_2b + c(0,NA)*Autonomy_PE_3b + c(0,NA)*Autonomy_PE_4b
f2b =~ c(0,1)*Relatedness_PE_1b + c(0,NA)*Relatedness_PE_2b + c(0,NA)*Relatedness_PE_3b
f3b =~ c(0,1)*Competence_PE_1b + c(0,NA)*Competence_PE_2b + c(0,NA)*Competence_PE_3b + c(0,NA)*Competence_PE_4b
f1b ~~ c(0,NA)*f1b + c(0,0)*f1 + c(0,0)*f2 + c(0,0)*f3 + c(0,NA)*f2b + c(0,NA)*f3b
f2b ~~ c(0,NA)*f2b + c(0,0)*f1 + c(0,0)*f2 + c(0,0)*f3 + c(0,NA)*f3b
f3b ~~ c(0,NA)*f3b + c(0,0)*f1 + c(0,0)*f2 + c(0,0)*f3
'
# Fit hypothesized model

models$mod_3x3_free_vareq_fit <- cfa(mod_3x3_free_vareq, sample.cov = combined.cov, sample.nobs = combined.n, orthogonal = T)
summary(models$mod_3x3_free_vareq_fit, fit.measures = T, standardized = T)
```

#### Path diagramm 
```{r}
semPlot::semPaths(models$mod_3x3_free_vareq_fit,"std",edge.label.cex=0.5, curvePivot = TRUE)
```

### 3x3, freely estimated loadings and latent factor variances and covariances, manifest variances set equal/fixed where necessary

```{r}
mod_3x3_free_vareq_var <- '
f1 =~ Autonomy_PE_1 + Autonomy_PE_2 + Autonomy_PE_3 + Autonomy_PE_4
f2 =~ Relatedness_PE_1 + Relatedness_PE_2 + Relatedness_PE_3 
f3 =~ Competence_PE_1 + Competence_PE_2 + Competence_PE_3 + Competence_PE_4
Autonomy_PE_1 ~~ c(a,a)*Autonomy_PE_1
Autonomy_PE_2 ~~ c(NA,0)*Autonomy_PE_2
Autonomy_PE_3 ~~ c(NA,0)*Autonomy_PE_3
Autonomy_PE_4 ~~ c(d,d)*Autonomy_PE_4
Relatedness_PE_1 ~~ c(NA,0)*Relatedness_PE_1
Relatedness_PE_2 ~~ c(NA,0)*Relatedness_PE_2
Relatedness_PE_3 ~~ c(NA,0)*Relatedness_PE_3
Competence_PE_1 ~~ c(e,e)*Competence_PE_1
Competence_PE_2 ~~ c(NA,0)*Competence_PE_2
Competence_PE_3 ~~ c(m,m)*Competence_PE_3
Competence_PE_4 ~~ c(NA,0)*Competence_PE_4
f1 ~~ f1
f2 ~~ f2
f3 ~~ f3
f1 ~~ f2
f1 ~~ f3
f2 ~~ f3
Autonomy_PE_1b =~ c(0,x$sqc)*Autonomy_PE_1
Autonomy_PE_1b ~~ c(0,NA)*Autonomy_PE_1b
Autonomy_PE_2b =~ c(0,x$sqc)*Autonomy_PE_2
Autonomy_PE_2b ~~ c(0,NA)*Autonomy_PE_2b
Autonomy_PE_3b =~ c(0,x$sqc)*Autonomy_PE_3
Autonomy_PE_3b ~~ c(0,NA)*Autonomy_PE_3b
Autonomy_PE_4b =~ c(0,x$sqc)*Autonomy_PE_4
Autonomy_PE_4b ~~ c(0,NA)*Autonomy_PE_4b
Relatedness_PE_1b =~ c(0,x$sqc)*Relatedness_PE_1
Relatedness_PE_1b ~~ c(0,NA)*Relatedness_PE_1b
Relatedness_PE_2b =~ c(0,x$sqc)*Relatedness_PE_2
Relatedness_PE_2b ~~ c(0,NA)*Relatedness_PE_2b
Relatedness_PE_3b =~ c(0,x$sqc)*Relatedness_PE_3
Relatedness_PE_3b ~~ c(0,NA)*Relatedness_PE_3b
Competence_PE_1b =~ c(0,x$sqc)*Competence_PE_1
Competence_PE_1b ~~ c(0,NA)*Competence_PE_1b
Competence_PE_2b =~ c(0,x$sqc)*Competence_PE_2
Competence_PE_2b ~~ c(0,NA)*Competence_PE_2b
Competence_PE_3b =~ c(0,x$sqc)*Competence_PE_3
Competence_PE_3b ~~ c(0,NA)*Competence_PE_3b
Competence_PE_4b =~ c(0,x$sqc)*Competence_PE_4
Competence_PE_4b ~~ c(0,NA)*Competence_PE_4b
f1b =~ c(0,1)*Autonomy_PE_1b + c(0,NA)*Autonomy_PE_2b + c(0,NA)*Autonomy_PE_3b + c(0,NA)*Autonomy_PE_4b
f2b =~ c(0,1)*Relatedness_PE_1b + c(0,NA)*Relatedness_PE_2b + c(0,NA)*Relatedness_PE_3b 
f3b =~ c(0,1)*Competence_PE_1b + c(0,NA)*Competence_PE_2b + c(0,NA)*Competence_PE_3b + c(0,NA)*Competence_PE_4b
f1b ~~ c(0,NA)*f1b + c(0,0)*f1 + c(0,0)*f2 + c(0,0)*f3 + c(0,NA)*f2b + c(0,NA)*f3b
f2b ~~ c(0,NA)*f2b + c(0,0)*f1 + c(0,0)*f2 + c(0,0)*f3 + c(0,NA)*f3b
f3b ~~ c(0,NA)*f3b + c(0,0)*f1 + c(0,0)*f2 + c(0,0)*f3
'
# fit measures
models$mod_3x3_free_vareq_var_fit <- cfa(mod_3x3_free_vareq_var, sample.cov = combined.cov, sample.nobs = combined.n, orthogonal = T)

summary(models$mod_3x3_free_vareq_var_fit, fit.measures = T, standardized = T)
```

### 3x3, not nested, separated

Idea of a separate measurement and structural model on both levels for the 3x3 models

```{r}
mod_3x3_sep <- '
f1 =~ c(1,0)*Autonomy_PE_1 + c(NA,0)*Autonomy_PE_2 + c(NA,0)*Autonomy_PE_3 + c(NA,0)*Autonomy_PE_4
f2 =~ c(1,0)*Relatedness_PE_1 + c(NA,0)*Relatedness_PE_2 + c(NA,0)*Relatedness_PE_3
f3 =~ c(1,0)*Competence_PE_1 + c(NA,0)*Competence_PE_2 + c(NA,0)*Competence_PE_3 + c(NA,0)*Competence_PE_4
Autonomy_PE_1 ~~ c(j,j)*Autonomy_PE_1
Autonomy_PE_2 ~~ c(k,k)*Autonomy_PE_2
Autonomy_PE_3 ~~ c(l,l)*Autonomy_PE_3
Autonomy_PE_4 ~~ c(m,m)*Autonomy_PE_4
Relatedness_PE_1 ~~ c(n,n)*Relatedness_PE_1
Relatedness_PE_2 ~~ c(o,o)*Relatedness_PE_2
Relatedness_PE_3 ~~ c(p,p)*Relatedness_PE_3
Competence_PE_1 ~~ c(r,r)*Competence_PE_1
Competence_PE_2 ~~ c(s,s)*Competence_PE_2
Competence_PE_3 ~~ c(t,t)*Competence_PE_3
Competence_PE_4 ~~ c(u,u)*Competence_PE_4
f1 ~~ c(NA,0)*f1
f2 ~~ c(NA,0)*f2
f3 ~~ c(NA,0)*f3
f1 ~~ c(NA,0)*f2
f1 ~~ c(NA,0)*f3
f2 ~~ c(NA,0)*f3
Autonomy_PE_1b =~ c(0,x$sqc)*Autonomy_PE_1
Autonomy_PE_1b ~~ c(0,NA)*Autonomy_PE_1b
Autonomy_PE_2b =~ c(0,x$sqc)*Autonomy_PE_2
Autonomy_PE_2b ~~ c(0,NA)*Autonomy_PE_2b
Autonomy_PE_3b =~ c(0,x$sqc)*Autonomy_PE_3
Autonomy_PE_3b ~~ c(0,NA)*Autonomy_PE_3b
Autonomy_PE_4b =~ c(0,x$sqc)*Autonomy_PE_4
Autonomy_PE_4b ~~ c(0,NA)*Autonomy_PE_4b
Relatedness_PE_1b =~ c(0,x$sqc)*Relatedness_PE_1
Relatedness_PE_1b ~~ c(0,NA)*Relatedness_PE_1b
Relatedness_PE_2b =~ c(0,x$sqc)*Relatedness_PE_2
Relatedness_PE_2b ~~ c(0,NA)*Relatedness_PE_2b
Relatedness_PE_3b =~ c(0,x$sqc)*Relatedness_PE_3
Relatedness_PE_3b ~~ c(0,NA)*Relatedness_PE_3b
Competence_PE_1b =~ c(0,x$sqc)*Competence_PE_1
Competence_PE_1b ~~ c(0,NA)*Competence_PE_1b
Competence_PE_2b =~ c(0,x$sqc)*Competence_PE_2
Competence_PE_2b ~~ c(0,NA)*Competence_PE_2b
Competence_PE_3b =~ c(0,x$sqc)*Competence_PE_3
Competence_PE_3b ~~ c(0,NA)*Competence_PE_3b
Competence_PE_4b =~ c(0,x$sqc)*Competence_PE_4
Competence_PE_4b ~~ c(0,NA)*Competence_PE_4b
f1b =~ c(0,1)*Autonomy_PE_1b + c(0,NA)*Autonomy_PE_2b + c(0,NA)*Autonomy_PE_3b + c(0,NA)*Autonomy_PE_4b
f2b =~ c(0,1)*Relatedness_PE_1b + c(0,NA)*Relatedness_PE_2b + c(0,NA)*Relatedness_PE_3b
f3b =~ c(0,1)*Competence_PE_1b + c(0,NA)*Competence_PE_2b + c(0,NA)*Competence_PE_3b + c(0,NA)*Competence_PE_4b
f1b ~~ c(0,NA)*f1b + c(0,0)*f1 + c(0,0)*f2 + c(0,0)*f3 + c(0,NA)*f2b + c(0,NA)*f3b
f2b ~~ c(0,NA)*f2b + c(0,0)*f1 + c(0,0)*f2 + c(0,0)*f3 + c(0,NA)*f3b
f3b ~~ c(0,NA)*f3b + c(0,0)*f1 + c(0,0)*f2 + c(0,0)*f3
'
# Fit hypothesized model
models$mod_3x3_sep_fit <- cfa(mod_3x3_sep, sample.cov = combined.cov, sample.nobs = combined.n, orthogonal = T)
summary(models$mod_3x3_sep_fit, fit.measures = T, standardized = T)
```

#### Path diagramm 
```{r}
semPlot::semPaths(models$mod_3x3_sep_fit,"std",edge.label.cex=0.5, curvePivot = TRUE)
```

### 3x3, separate, manifest variances fixed where necessary
**Model C**
```{r}
mod_3x3_sep_var <- '
f1 =~ c(1,0)*Autonomy_PE_1 + c(NA,0)*Autonomy_PE_2 + c(NA,0)*Autonomy_PE_3 + c(NA,0)*Autonomy_PE_4
f2 =~ c(1,0)*Relatedness_PE_1 + c(NA,0)*Relatedness_PE_2 + c(NA,0)*Relatedness_PE_3
f3 =~ c(1,0)*Competence_PE_1 + c(NA,0)*Competence_PE_2 + c(NA,0)*Competence_PE_3 + c(NA,0)*Competence_PE_4
Autonomy_PE_1 ~~ c(j,j)*Autonomy_PE_1
Autonomy_PE_2 ~~ c(NA,0)*Autonomy_PE_2
Autonomy_PE_3 ~~ c(NA,0)*Autonomy_PE_3
Autonomy_PE_4 ~~ c(m,m)*Autonomy_PE_4
Relatedness_PE_1 ~~ c(NA,0)*Relatedness_PE_1
Relatedness_PE_2 ~~ c(NA,0)*Relatedness_PE_2
Relatedness_PE_3 ~~ c(NA,0)*Relatedness_PE_3
Competence_PE_1 ~~ c(r,r)*Competence_PE_1
Competence_PE_2 ~~ c(s,s)*Competence_PE_2
Competence_PE_3 ~~ c(t,t)*Competence_PE_3
Competence_PE_4 ~~ c(u,u)*Competence_PE_4
f1 ~~ c(NA,0)*f1
f2 ~~ c(NA,0)*f2
f3 ~~ c(NA,0)*f3
f1 ~~ c(NA,0)*f2
f1 ~~ c(NA,0)*f3
f2 ~~ c(NA,0)*f3
Autonomy_PE_1b =~ c(0,x$sqc)*Autonomy_PE_1
Autonomy_PE_1b ~~ c(0,NA)*Autonomy_PE_1b
Autonomy_PE_2b =~ c(0,x$sqc)*Autonomy_PE_2
Autonomy_PE_2b ~~ c(0,NA)*Autonomy_PE_2b
Autonomy_PE_3b =~ c(0,x$sqc)*Autonomy_PE_3
Autonomy_PE_3b ~~ c(0,NA)*Autonomy_PE_3b
Autonomy_PE_4b =~ c(0,x$sqc)*Autonomy_PE_4
Autonomy_PE_4b ~~ c(0,NA)*Autonomy_PE_4b
Relatedness_PE_1b =~ c(0,x$sqc)*Relatedness_PE_1
Relatedness_PE_1b ~~ c(0,NA)*Relatedness_PE_1b
Relatedness_PE_2b =~ c(0,x$sqc)*Relatedness_PE_2
Relatedness_PE_2b ~~ c(0,NA)*Relatedness_PE_2b
Relatedness_PE_3b =~ c(0,x$sqc)*Relatedness_PE_3
Relatedness_PE_3b ~~ c(0,NA)*Relatedness_PE_3b
Competence_PE_1b =~ c(0,x$sqc)*Competence_PE_1
Competence_PE_1b ~~ c(0,NA)*Competence_PE_1b
Competence_PE_2b =~ c(0,x$sqc)*Competence_PE_2
Competence_PE_2b ~~ c(0,NA)*Competence_PE_2b
Competence_PE_3b =~ c(0,x$sqc)*Competence_PE_3
Competence_PE_3b ~~ c(0,NA)*Competence_PE_3b
Competence_PE_4b =~ c(0,x$sqc)*Competence_PE_4
Competence_PE_4b ~~ c(0,NA)*Competence_PE_4b
f1b =~ c(0,1)*Autonomy_PE_1b + c(0,NA)*Autonomy_PE_2b + c(0,NA)*Autonomy_PE_3b + c(0,NA)*Autonomy_PE_4b
f2b =~ c(0,1)*Relatedness_PE_1b + c(0,NA)*Relatedness_PE_2b + c(0,NA)*Relatedness_PE_3b 
f3b =~ c(0,1)*Competence_PE_1b + c(0,NA)*Competence_PE_2b + c(0,NA)*Competence_PE_3b + c(0,NA)*Competence_PE_4b
f1b ~~ c(0,NA)*f1b + c(0,0)*f1 + c(0,0)*f2 + c(0,0)*f3 + c(0,NA)*f2b + c(0,NA)*f3b
f2b ~~ c(0,NA)*f2b + c(0,0)*f1 + c(0,0)*f2 + c(0,0)*f3 + c(0,NA)*f3b
f3b ~~ c(0,NA)*f3b + c(0,0)*f1 + c(0,0)*f2 + c(0,0)*f3
'

# Fit hypothesized model
models$mod_3x3_sep_var_fit<- cfa(mod_3x3_sep_var, sample.cov = combined.cov, sample.nobs = combined.n, orthogonal = T)
# Summary
summary(models$mod_3x3_sep_var_fit, fit.measures = T, standardized = T)
```
**see fit indices of model C in table 2**
** Factor loadings in table 3**

#### Path diagramm 
```{r}
semPlot::semPaths(models$mod_3x3_sep_var_fit,"std",edge.label.cex=0.5, curvePivot = TRUE)
```

### Combine all converging models into table and see a subset of fit measures to compare the indices
```{r}
overview <- round(sapply(models, function(X) fitmeasures(X, c("npar", "chisq", "df", "cfi", "tli", "rmsea", "rmsea.ci.lower", "rmsea.ci.upper", "srmr", "aic"))),3)
overview
```
### Test differences of model fits
```{r}
# Chi Square Difference Test
anova(models$nullmodel_fit, models$mod_ind_fit)
anova(models$mod_ind_fit, models$mod_sat_fit)
anova(models$mod_three_fac, models$mod_3x3_sep_var_fit)
anova(models$mod_3x1_var_fit, models$mod_3x3_sep_var_fit)
anova(models$mod_3x1_sep_var_fit, models$mod_3x3_sep_var_fit)
```

## Reliability
```{r}
x$ab.cov
x$pw.cov
y_ab <- sqrt(x$ab.cov^2)
```

```{r}
# Calculate the nearest positive definite matrices
pw_mat <- data.matrix(nearPD(x$pw.cov)$mat)
ab_mat <- data.matrix(nearPD(x$ab.cov)$mat)

# Combined
## Within
psych::alpha(pw_mat)

## Between
psych::alpha(ab_mat, check.keys = TRUE)
```
##### Autonomy subscale
```{r, warning=FALSE}
## Within
psych::alpha(pw_mat[c(1:4), c(1:4)])
## Between
psych::alpha(ab_mat[c(1:4), c(1:4)])
```
##### Relatedness subscale
```{r}
## Within
psych::alpha(pw_mat[c(5:7), c(5:7)], check.keys = T)
## Between
psych::alpha(ab_mat[c(5:7), c(5:7)], check.keys = T)
```
##### Competence subscale
```{r}
## Within
psych::alpha(pw_mat[c(8:11), c(8:11)], check.keys = T)
## Between
psych::alpha(ab_mat[c(8:11), c(8:11)], check.keys = T)
```

### Criterion validity
```{r, eval = F, echo = F}
# Descriptive statistics
CReActivity <- read.csv2(file.choose())# Daten_CReActivity_20200121
CReActivity[CReActivity == 999] <- NA
CReActivity[CReActivity == 9999] <- NA

# Choose relevant variables
CReActivity_sub <- subset(CReActivity[c(1:24, 81:92)])
CReActivity_sub <- CReActivity_sub[,-c(16)]

# Descriptive statistics
big.summary <- function(x)
{
  funs <- c(min, mean, max, median, var, sd, IQR)
  names(funs) <- c("Minimum", "Mean", "Maximum", "Median", "Variance", "Standard deviation", "IQR")
  lapply(funs, function(f) f(x, na.rm = TRUE))
}
# See descriptive statistics for sample description
big.summary(CReActivity_sub$SES)
big.summary(CReActivity_sub$Age)
big.summary(CReActivity_sub$BMI)

# Select variables
Autonomy_Scale <- select(CReActivity, starts_with("Autonomy_PE"))[1:4]
Competence_Scale <- select(CReActivity, starts_with("Competence_PE"))[1:4]
Relatedness_Scale <- select(CReActivity, starts_with("Relatedness_PE"))[1:3]
Activity_B_Scale <- select(CReActivity, starts_with("B_"))[1:5]
# Calculate rowMeans
Autonomy_Scale <- mutate(Autonomy_Scale, mean_Autonomy = rowMeans(Autonomy_Scale[1:4], na.rm = T))
Competence_Scale <- mutate(Competence_Scale, mean_Competence = rowMeans(Competence_Scale[1:4], na.rm = T))
Relatedness_Scale <- mutate(Relatedness_Scale, mean_Relatedness = rowMeans(Relatedness_Scale[1:3], na.rm = T))
# Create new sub dataset
AKS_U_KA <- cbind(CReActivity$Class_number, Autonomy_Scale, Competence_Scale, Relatedness_Scale, Activity_B_Scale)
names(AKS_U_KA)[1] <- "Gruppe"
summary(AKS_U_KA)

# Calculate correlations
AKS_U_KA_Astats <- statsBy(AKS_U_KA, "Gruppe", cors = T, method = "pearson", use = "pairwise")
print(AKS_U_KA_Astats, short = F)
# See correlations 
AKS_U_KA_Astats$rwg
AKS_U_KA_Astats$rbg
# and p values
AKS_U_KA_Astats$pwg
AKS_U_KA_Astats$pbg

# Correlations of SES, BMI and Age with MVPA account only on level 1 (individual)
# Therefore we use rcorr()
CorMatrix <- subset(CReActivity, select = c("SES", "BMI", "Age", "A_MVPA_day"))
rcorr(as.matrix(CorMatrix[c(1,4)], type = "spearman"))
rcorr(as.matrix(CorMatrix[c(2,4)], type = "pearson"))
rcorr(as.matrix(CorMatrix[c(3,4)], type = "pearson"))
```
